# Supplementary material for: Aging alters neural activity at event boundaries in the hippocampus and Posterior Medial network
Source: Nat Commun. 2020 Aug 7;11:3980. doi: 10.1038/s41467-020-17713-4 (PMC7414222; doi:10.1038/s41467-020-17713-4)
Supplement: Supplementary file 4 — Source Data [file 41467_2020_17713_MOESM4_ESM.zip]

Archive with 5 entries (4 files):
- source_data/
- source_data/analyze_cc.py
- __MACOSX/source_data/._analyze_cc.py
- source_data/camCAN_data_final.csv
- __MACOSX/source_data/._camCAN_data_final.csv
