# Supplementary material for: Aging alters neural activity at event boundaries in the hippocampus and Posterior Medial network
Source: Nat Commun. 2020 Aug 7;11:3980. doi: 10.1038/s41467-020-17713-4 (PMC7414222; doi:10.1038/s41467-020-17713-4)
Supplement: Supplementary file 4 — Source Data [file 41467_2020_17713_MOESM4_ESM.zip › source_data/analyze_cc.py]

# -*- coding: utf-8 -*-
"""
This script analyzes data for the 2020 Nature Communications publication:
Aging alters neural activity at event boundaries in the hippocampus and
Posterior Medial Network (in press) by Reagh et al.

Processed fMRI and behavioral data are tabulated in camCAN_data_final.csv,
which can be found in the same github repository as this script.

Please address questions to zreagh@wustl.edu

Written by Z. Reagh
"""

import os
import pandas as pd
import seaborn as sns
import ptitprince as pt
from scipy import stats
import matplotlib.pyplot as plt
import statsmodels.api as sm
from statsmodels.formula.api import ols
from statsmodels.stats.multicomp import pairwise_tukeyhsd

data_dir = '/Users/zreagh/Desktop/CamCAN_Analyses'
fig_dir = data_dir+'/figs/'
os.chdir(data_dir)

df = pd.read_csv("camCAN_data_final.csv")
#ts = pd.read_csv("8vid_PS_traces.csv")

ROIs = ["aHPC","pHPC","ANG","PMC","PHC","mPFC","MTG","VC","AMY","PRC","TP"]

###### Loop through and analyze/plot for each ROI ###########################
for ROI in ROIs:
    # set our ROI
    region = ROI
    # create the scatter plot
    sns.set(style="ticks",context=("poster"),font_scale=1.25)
    fig, ax = plt.subplots()
    fig.set_size_inches(10,10)
    sns.regplot(x="Age",y=region,data=df,ax=ax,color="gray",line_kws={'color':'purple'})
    ax.set_xlim(15,95)
    sns.despine()
    plt.title("{} Activity at Event Boundaries".format(region),y=1.02)
    plt.ylabel("% Signal Change\n(Boundary - Within-Event)".format(region))
    plt.xlabel("Age")
    plt.savefig(fig_dir+'{}_corr.pdf'.format(region),format='pdf',dpi=300,bbox_inches="tight")
    plt.show()
    # print out the Pearson correlation coefficient and p-value
    pcorr = stats.pearsonr(df["Age"],df[region])
    print("{} Pearson R = ".format(region), pcorr)
    
    # create raincloud plots
    sns.set(style="ticks",context=("poster"),font_scale=1.25)
    fig, ax = plt.subplots()
    fig.set_size_inches(6,10)
    dx="Group"; dy=region; ort="v"; pal = "colorblind"; sigma = .25
    ax=pt.RainCloud(x = dx, y = dy, 
                    data = df, 
                    palette = 'colorblind', 
                    width_viol = .5,
                    width_box = .25,
                    orient = ort,
                    move = .0,
                    bw = sigma,
                    showfliers = False)
    plt.title("{} Activity at Event Boundaries".format(region),y=1.02)
    plt.ylabel("% Signal Change\n(Boundary - Within-Event)")
    plt.xlabel("Group")
    sns.despine()
    plt.savefig(fig_dir+'{}_raincloud.pdf'.format(region),format='pdf',dpi=300,bbox_inches="tight")
    # run ANOVAs with posthoc Tukey HSD comparisons
    print("\n{} One-Way ANOVA:".format(region))
    mod = ols('{} ~ Group'.format(region), data=df).fit()
    aov_table = sm.stats.anova_lm(mod, typ=2)
    print(aov_table)
    esq_sm = aov_table['sum_sq'][0]/(aov_table['sum_sq'][0]+aov_table['sum_sq'][1])
    print("{} group effect eta-squared: ".format(region), esq_sm)
    print(pairwise_tukeyhsd(df[region],df["Group"]))

###### MULTIPLE REGRESSION ###################################################

from sklearn import linear_model

X = df[['aHPC','pHPC','PMC','ANG','PHC','MTG','mPFC','VC','PRC','TP','AMY','Motion','Fluency','Visuospatial','Word_Mem','Log_Mem_Imm','Age']].copy()
y = pd.DataFrame(df['Log_Mem_Del'])

regr = linear_model.LinearRegression()
regr.fit(X,y)

print('Intercept: \n', regr.intercept_)
print('Coefficients: \n', regr.coef_)

X = sm.add_constant(X) # adding a constant

model = sm.OLS(y, X).fit()
predictions = model.predict(X) 
 
print_model = model.summary()
print(print_model)

###### correlations between hippocampal activity and neuropsych tests ########
for region in ['aHPC', 'pHPC']:
    # logical memory: immediate
    sns.set(style="ticks",context=("poster"),font_scale=1.25)
    fig, ax = plt.subplots()
    fig.set_size_inches(10,10)
    sns.regplot(x="Log_Mem_Imm",y=region,data=df,ax=ax,color="gray",line_kws={'color':'purple'})
    plt.title("{} Boundary Activity & Immediate Story Recall".format(region),y=1.02)
    plt.ylabel("% Signal Change\n(Boundary - Within-Event)")
    plt.xlabel("Logical Memory Recall: Immediate")
    sns.despine()
    plt.savefig(fig_dir+'{}_LogMemImm.pdf'.format(region),format='pdf',dpi=300,bbox_inches="tight")
    pcorr = stats.pearsonr(df["Log_Mem_Imm"],df[region])
    print("\n{} & Logical Memory Immediate, Pearson R = ".format(region), pcorr)
    # logical memory: delayed
    sns.set(style="ticks",context=("poster"),font_scale=1.25)
    fig, ax = plt.subplots()
    fig.set_size_inches(10,10)
    sns.regplot(x="Log_Mem_Del",y=region,data=df,ax=ax,color="gray",line_kws={'color':'purple'})
    plt.title("{} Boundary Activity & Delayed Story Recall".format(region),y=1.02)
    plt.ylabel("% Signal Change\n(Boundary - Within-Event)")
    plt.xlabel("Logical Memory Recall: Delayed")
    sns.despine()
    plt.savefig(fig_dir+'{}_LogMemDel.pdf'.format(region),format='pdf',dpi=300,bbox_inches="tight")
    pcorr = stats.pearsonr(df["Log_Mem_Del"],df[region])
    print("{} & Logical Memory Delayed, Pearson R = ".format(region), pcorr)
    
##############################################################################


###### Event boundaries plot, not in main text ###############################
#fig, ax = plt.subplots()
#fig.set_size_inches(12,8)
#
#boundary_df = pd.read_csv("boundary_df_new.csv")
#sns.distplot(boundary_df['Younger'],  kde=False, label='Younger', bins=60, color='blue')
#sns.distplot(boundary_df['Older'],  kde=False, label='Older', bins=60, color='red')
#
## Plot formatting
#plt.legend(prop={'size': 16})
#plt.title('Event Segmentation Agreement')
#plt.xlabel('Boundary Time')
#plt.ylabel('Proportion Responders')
##############################################################################
    
    
###### BAR PLOTS - DEPRECATED ################################################
#sns.set(style="ticks",context=("poster"),font_scale=1.25)
#fig, ax = plt.subplots()
#fig.set_size_inches(6,10)
#ax.set_ylim(0,0.055)

#sns.despine()
#plt.title("{} Activity Within Event".format(region))
#plt.ylabel("% Signal Change")
#plt.xlabel("Age Group")
#sns.catplot(x="Group",y=region,kind="bar",palette="colorblind",ci=68,data=df,ax=ax)
#sns.despine()
##############################################################################
