# Supplementary material for: Aging alters neural activity at event boundaries in the hippocampus and Posterior Medial network
Source: Nat Commun. 2020 Aug 7;11:3980. doi: 10.1038/s41467-020-17713-4 (PMC7414222; doi:10.1038/s41467-020-17713-4)
Supplement: Supplementary file 4 — Source Data [file 41467_2020_17713_MOESM4_ESM.zip › source_data/camCAN_data_final.csv]

SubID	Sex	Age	Group	Subgroup	Motion	PMC	ANG	pHPC	aHPC	PHC	MTG	mPFC	PRC	TP	VC	AMY	Word_Mem	Fluency	Visuospatial	Log_Mem_Imm	Log_Mem_Del
sub-CC110182	F	18	Young	18-29	0.030277892	0.119878268	0.098709493	0.116136334	0.104855508	-0.045666844	0.062104383	0.037834322	-0.0119	-0.1646	0.084231368	0.085209386	24	12	16	14	14
sub-CC120409	M	18	Young	18-29	0.071389121	0.023385587	0.076200109	0.122471173	0.027458406	0.062105947	-0.105133475	0.074823527	-0.0512	-0.1302	-0.062123257	-0.012171449	24	13	16	17	15
sub-CC120462	F	18	Young	18-29	0.099581319	0.162568984	0.099654226	0.12677238	0.033194886	0.020953888	0.061738648	0.042629721	0.1223	0.0725	0.022534801	0.048545427	20	14	16	18	14
sub-CC121111	M	18	Young	18-29	0.086978808	0.097482305	-0.000890249	0.043628525	0.057206215	-0.004500171	-0.057194627	0.068386609	0.0158	-0.1109	0.01346789	-0.081171258	26	10	16	16	13
sub-CC120061	M	19	Young	18-29	0.206857016	0.148712553	0.073225297	0.120257353	0.013650882	0.03097156	0.023140918	-0.008973497	0.0933	0.0403	-0.006940913	0.026506554	26	14	16	16	14
sub-CC120123	F	19	Young	18-29	0.11750153	0.056606848	0.012657879	0.160199091	0.074430087	0.087919257	-0.007054992	0.031840595	-0.045	-0.0548	0.082864304	0.057098576	26	12	14	21	21
sub-CC120550	M	19	Young	18-29	0.133926915	0.112116605	0.057696856	0.069301193	0.038936271	-0.024582962	0.066459026	0.021548592	0.0139	0.0844	0.019713261	0.026843166	22	12	16	15	15
sub-CC110606	M	20	Young	18-29	0.170647655	0.080108518	0.091943045	0.218170964	0.147426448	0.029932987	-0.007829176	0.079953481	-0.0201	-0.1162	0.1129945	-0.039286998	23	14	16	14	13
sub-CC120987	F	20	Young	18-29	0.152734431	0.102896638	0.121850113	0.062104977	0.102988538	0.021290761	0.052238433	0.030210095	-0.0254	0.139	0.052839357	0.062765323	24	14	16	14	13
sub-CC120347	F	21	Young	18-29	0.112495886	0.036343228	0.180637618	0.306961259	0.046705074	0.003460021	-0.070643013	0.083903875	-0.0041	-0.1094	0.036050568	-0.042734803	26	14	15	19	16
sub-CC110126	F	22	Young	18-29	0.089742634	0.096124144	0.062999822	0.118241831	0.033784239	0.025987263	0.066785971	0.043964052	0.0157	-0.1142	0.120227602	-0.055171983	26	13	15	18	17
sub-CC120286	M	22	Young	18-29	0.074035076	0.156318906	0.064423463	0.072182767	-0.012406374	0.027728467	0.014259173	0.051933372	0.0133	0.0999	0.050147875	0.030253084	26	14	16	13	11
sub-CC110098	M	23	Young	18-29	0.044214555	0.069229857	0.004545718	0.10696565	0.087947031	0.046424654	0.003819088	0.057251045	-0.1067	-0.0328	0.029292375	-0.025872831	26	13	16	16	15
sub-CC120276	F	23	Young	18-29	0.035324188	0.064087258	0.066561695	0.154947191	0.067184286	0.058631163	-0.015718834	0.048883496	0.0315	-0.0096	-0.040269343	0.068861329	26	12	15	16	17
sub-CC120727	F	23	Young	18-29	0.026162965	0.068553902	0.105306359	0.138999028	0.124176337	0.01763381	-0.08492843	0.09244238	0.0221	-0.0484	-0.009204267	0.031394507	25	13	16	15	16
sub-CC120816	M	23	Young	18-29	0.00508434	0.071715676	0.038210826	0.121941434	0.070977088	0.055391101	0.053477302	0.073282973	0.0737	-0.0765	0.012754193	-0.063763509	26	12	16	15	13
sub-CC110045	F	24	Young	18-29	0.071544456	0.132954924	0.074425936	0.149277448	0.074871418	0.038415721	-0.014035214	0.088409122	-0.068	0.2826	0.006784186	0.035396958	25	14	15	19	15
sub-CC120234	F	24	Young	18-29	0.014602273	0.110075892	0.032068947	0.133229879	-0.024163679	0.057019189	-0.003807626	-0.011380042	0.0307	0.0618	0.043587	-0.066668807	25	13	14	17	14
sub-CC120795	M	24	Young	18-29	0.145980909	0.075195973	0.07624342	0.125778066	0.028371572	0.058121072	-0.098080543	0.028681136	0.0168	-0.4447	0.040736434	0.008684558	26	12	16	17	14
sub-CC121194	F	24	Young	18-29	0.126836235	0.054344381	0.055612511	0.19459297	-0.024521691	0.013030881	0.023759012	0.016824801	0.0201	0.0845	0.067925626	0.05388298	26	14	16	24	20
sub-CC122620	F	24	Young	18-29	0.030336583	0.087068303	0.019866063	0.085776294	0.085696844	-0.036992199	-0.023179093	0.062133993	-0.0044	-0.1633	0.058265765	0.067112323	24	12	14	20	18
sub-CC110174	F	25	Young	18-29	0.285986136	0.06222337	0.127958289	0.186594788	-0.035875665	0.007998712	0.009229615	0.116597847	-0.0365	-0.0079	0.058083493	-0.061656528	25	12	15	13	16
sub-CC110187	F	25	Young	18-29	0.061097383	0.100559551	0.014074431	0.090213747	0.03058152	-0.022389417	0.003310773	0.036648049	-0.0584	0.0677	0.088832898	0.066068039	25	14	15	17	13
sub-CC110411	M	25	Young	18-29	0.044752862	0.10342271	0.090462775	0.140620749	0.014300771	0.009530603	0.066919171	0.010753725	-0.0358	0.0376	0.082744281	0.013468512	22	8	16	17	15
sub-CC120065	F	25	Young	18-29	0.000235164	0.075837785	0.129710478	0.075785955	0.018098863	0.020346912	-0.036782801	0.061316098	0.017	0.1346	-0.063486894	0.04195466	20	14	15	8	6
sub-CC120120	M	25	Young	18-29	0.006625726	0.090270014	0.123256958	0.095804462	0.032826564	-0.00424641	0.090298372	0.098804751	-0.081	0.0065	0.106572788	0.07081303	26	14	16	15	15
sub-CC120469	F	25	Young	18-29	0.080901588	0.071850773	0.053148034	0.100138582	0.177146592	0.057915219	0.014179902	0.078965136	0.0308	0.1737	0.103785025	-0.063612081	26	14	16	14	15
sub-CC121317	F	25	Young	18-29	0.11240302	0.112428805	0.070711466	0.090430556	0.11823239	0.015956309	0.02304689	0.054757737	-0.0478	0.1163	0.046174399	0.032232279	25	12	0	5	5
sub-CC121795	F	25	Young	18-29	0.029613541	0.070365392	0.03596736	0.147270362	-0.048612026	0.086297589	0.113164985	0.066614748	-0.0864	-0.0456	0.051646286	-0.068945365	25	13	16	18	16
sub-CC120182	M	26	Young	18-29	0.084636418	0.076245994	0.06696157	0.175691787	0.063571034	0.044298204	0.077860579	0.079224204	0.0574	-0.0765	0.059397666	-0.034208023	25	13	16	20	20
sub-CC120640	F	26	Young	18-29	0.015287436	0.061484584	0.097480865	0.102809722	0.065840896	0.036248018	-0.116113321	0.004954387	0.037	-0.0501	0.07110679	0.052551266	26	14	16	19	19
sub-CC121144	M	26	Young	18-29	0.060870048	0.124381447	0.096488325	0.14068957	0.035350933	0.00658794	0.064710208	0.060403346	0.0562	0.1294	0.009838198	0.085198339	18	12	14	16	15
sub-CC121200	F	26	Young	18-29	0.074303919	0.121351515	0.068802311	0.120588144	0.0055188	0.000937468	-0.032234532	0.067261513	0.0222	0.0773	0.012725908	-0.052438811	25	13	16	21	19
sub-CC121411	F	26	Young	18-29	0.092801941	0.004582198	0.09943613	0.157420233	0.048307551	0.080783221	0.010078907	0.040239538	-0.0612	-0.0286	0.064811055	0.050903095	22	11	16	9	17
sub-CC121428	F	26	Young	18-29	0.096194319	0.080231154	0.076894399	0.27206018	-0.022391861	0.054688344	0.095251293	0.009628173	0.0672	0.1378	0.079309725	-0.089262072	23	9	16	12	20
sub-CC120218	F	27	Young	18-29	0.023961596	0.0323256	0.050609993	0.145981289	0.041191194	0.026821433	-0.065290633	0.009357421	0.0777	0.0129	0.029685587	0.050956874	26	13	16	15	15
sub-CC120309	M	27	Young	18-29	0.114415765	0.069003466	0.099037604	0.164526595	-0.049373965	-0.042705396	-0.002627778	0.055670532	-0.0512	-0.2062	0.053404171	0.076422912	26	14	16	16	10
sub-CC120319	F	27	Young	18-29	0.08021471	0.088515209	0.042282142	0.1288046	0.00370768	-0.013626284	-0.056548041	0.051406651	0.0837	-0.0267	0.080867119	-0.073730083	24	11	14	19	9
sub-CC120764	M	27	Young	18-29	0.104138846	0.104965386	0.036450474	0.030024188	-0.015473723	0.060107076	0.039709213	0.048998563	-0.0561	-0.0752	0.080947813	0.084383457	23	11	16	22	22
sub-CC121397	M	27	Young	18-29	0.092031617	0.088700699	0.02765193	0.251599157	0.02686914	0.038839905	-0.042961163	0.044308559	0.0395	-0.0628	0.022449134	-0.043587018	22	9	16	14	12
sub-CC122172	M	27	Young	18-29	0.13377877	-0.050715614	0.061295338	0.09964931	-0.011672726	0.030289102	0.010242035	0.039892703	-0.0386	0.0031	0.025046346	0.080607041	25	11	16	14	14
sub-CC122405	M	27	Young	18-29	0.008903394	0.080959228	0.020452005	0.173003243	0.039675109	0.005340836	-0.005876793	0.02828645	-0.0039	-0.0572	-0.016753466	0.059338178	26	13	15	18	16
sub-CC110069	F	28	Young	18-29	0.081843489	0.090242699	0.043923121	0.09515645	0.102263539	-0.016386096	-0.0032422	0.053276093	0.0461	0.0939	0.109037208	0.088633069	25	13	16	21	16
sub-CC110319	F	28	Young	18-29	0.133459275	0.091055802	0.070816828	0.091784596	0.044492245	0.030342164	-0.094519956	0.094513689	0.0463	-0.1056	0.094278426	-0.054608817	25	13	14	22	22
sub-CC120049	M	28	Young	18-29	0.080275537	0.049397975	0.102691756	0.173223564	0.051522289	0.035846839	-0.045735236	0.088229671	0.0603	-0.0279	0.006279394	0.087255315	24	14	16	17	17
sub-CC120166	M	28	Young	18-29	0.04907959	0.064254838	0.023493994	0.085489587	0.026560381	0.024612529	-0.019791828	0.121345481	0.0755	0.0511	0.12999904	0.002680536	24	7	16	14	14
sub-CC120264	M	28	Young	18-29	0.056394162	0.08909229	0.079017163	0.035072598	-0.003293174	0.041483581	0.088313116	0.058854089	0.0187	-0.1976	-0.007336977	-0.058341051	25	14	15	16	14
sub-CC120313	M	28	Young	18-29	0.16002938	0.1481083	0.02930362	0.141271866	0.058730962	0.022022831	-0.017317249	0.056465267	-0.0501	0.0256	0.077462429	0.070845907	25	14	16	18	17
sub-CC120470	F	28	Young	18-29	0.050028538	0.118142647	0.062849034	0.227476671	0.014022669	-0.029978147	0.030375114	0.00675218	0.0325	-0.095	0.011593208	0.017489293	22	9	16	12	15
sub-CC121106	F	28	Young	18-29	0.007923264	0.019053023	0.040381357	0.234599419	0.033385563	0.021652792	-0.04778305	-0.000369121	-0.0138	-0.1887	0.08020593	0.076373569	26	13	16	15	14
sub-CC121158	F	28	Young	18-29	0.279869661	0.151146509	0.080232746	0.216566993	-0.039326033	0.036159612	-0.022121689	0.027262997	-0.0061	-0.0193	-0.137954317	0.016413554	26	13	16	12	15
sub-CC220526	F	28	Young	18-29	0.097932743	0.103358904	0.078343512	0.073520376	0.041964139	0.016057326	0.073013077	0.054813766	0.0369	0.0628	-0.010045366	0.046177649	26	11	16	19	8
sub-CC221033	F	28	Young	18-29	0.267277862	0.077036717	0.075232423	0.102401812	0.113272693	0.017384805	-0.033565058	0.031301514	-0.0043	0.0276	0.027591022	0.019277428	25	12	16	15	12
sub-CC112141	M	29	Young	18-29	0.034224619	0.056935057	0.074211223	0.150135349	0.007357257	0.029392621	0.105267641	0.03193539	0.097	-0.0314	0.050181666	-0.015856528	26	14	16	21	20
sub-CC210250	M	29	Young	18-29	0.089362767	0.05321591	0.036885892	0.125888663	0.036879552	0.081672455	0.09909204	0.119007593	-0.042	-0.1306	-0.063167846	0.090561799	26	14	16	11	8
sub-CC210519	F	29	Young	18-29	0.041191786	0.065844404	0.045757758	0.158923503	0.026876441	-0.012365005	0.06186598	0.014929705	-0.0378	0.0198	0.050682908	-0.056760712	24	13	16	17	15
sub-CC212153	F	29	Young	18-29	0.057561401	0.117397681	0.098802321	0.109986062	0.01132347	0.032827967	-0.026484235	0.048903136	-0.0655	0.1352	-0.045462242	0.060943695	25	14	16	15	14
sub-CC220115	F	29	Young	18-29	0.039253738	0.106135205	0.102880513	0.04071641	0.001192236	0.008340538	-0.02774284	0.103290956	-0.0454	0.2286	-0.011339482	-0.049695339	21	11	15	3	2
sub-CC220352	F	29	Young	18-29	0.110698365	0.061585063	0.024304745	0.140001735	-0.019795911	0.031629512	0.011149209	0.04846782	-0.1129	0.2594	-0.026078765	0.052151968	25	12	15	18	19
sub-CC220519	F	29	Young	18-29	0.117526321	0.127134745	-0.001333721	0.046794056	0.030177189	0.029703385	0.047330324	-0.025361034	0.0027	0.0006	-0.010317697	-0.014410047	26	12	16	17	15
sub-CC221038	M	29	Young	18-29	0.039705601	0.095741077	0.03122491	0.174316713	0.061687487	-0.029214924	-0.005878204	0.024170004	-0.0318	-0.0673	0.040959973	-0.020374459	22	11	16	18	15
sub-CC221209	F	29	Young	18-29	0.111917015	0.030032231	0.02592478	0.18755282	0.087111623	0.030221405	0.017704051	0.06791946	-0.0414	-0.2255	-0.015477572	0.031549259	26	8	16	12	10
sub-CC221373	M	29	Young	18-29	0.111480361	0.113860686	0.098837658	0.244048569	0.012679987	0.033888427	-0.005455723	0.061541363	0.0078	0.0895	0.054086716	-0.054208478	23	13	15	17	16
sub-CC222555	M	29	Young	18-29	0.151487789	0.025799505	0.069582262	0.166105582	0.06895957	0.034797767	0.149011678	0.071073153	0.0473	-0.0655	0.019946862	0.032317494	17	13	16	10	9
sub-CC210148	F	30	Young	30-39	0.112066312	0.067395161	0.077782032	0.093628151	0.067803264	0.06843974	0.045758791	0.049897385	0.0898	-0.1487	0.021098418	-0.074772245	26	10	16	16	16
sub-CC220151	M	30	Young	30-39	0.182258877	0.056217768	0.067357496	0.194957259	0.03180047	0.034868377	0.035179493	0.084414592	-0.0218	0.1692	-0.010200555	-0.060536132	24	12	16	18	15
sub-CC220518	M	30	Young	30-39	0.013125408	0.105937188	0.034974813	0.04783214	0.014513776	-0.010418395	0.113800829	0.025462226	0.1097	-0.1585	-0.027350384	-0.074844655	21	13	16	16	17
sub-CC221648	F	30	Young	30-39	0.014860688	0.08795302	0.072777035	0.143798718	0.071280938	0.001800931	-0.002562735	0.029203379	-0.0112	-0.2208	0.169621763	0.069818619	25	13	14	15	15
sub-CC222652	M	30	Young	30-39	0.141066062	0.085712788	0.075582472	0.194242231	0.007130587	0.018524934	0.089563901	0.05751805	0.0662	-0.2046	-0.037836589	0.100830865	23	10	16	10	11
sub-CC210023	M	31	Young	30-39	0.047885879	0.071894661	0.123739362	0.230078121	0.051166706	0.056446886	0.009104997	0.03379965	0.0411	-0.2216	0.002326352	0.06008972	24	14	16	17	16
sub-CC210172	F	31	Young	30-39	0.012942371	0.089352443	0.072327621	0.15996126	0.041701948	0.001376291	0.040960945	0.030429586	-0.079	-0.3257	-0.045334444	-0.057542162	24	14	16	17	15
sub-CC210182	F	31	Young	30-39	0.258563593	0.068691097	0.037712008	0.090835209	0.103588408	0.068765145	-0.064509005	-0.018757286	-0.0371	0.1092	0.070224564	-0.02271074	25	12	16	12	13
sub-CC220132	M	31	Young	30-39	0.019646315	0.113870329	0.01931835	0.074365905	0.116177456	0.055093572	0.008525137	0.023609187	-0.0303	0.0354	0.052718245	0.037012125	24	12	16	22	19
sub-CC220419	M	31	Young	30-39	0.198594422	0.102680019	0.025358243	0.069109531	0.00411598	0.055616069	-0.094183856	0.097443881	0.0557	-0.0535	0.008038755	0.011566568	18	14	16	19	18
sub-CC221580	F	31	Young	30-39	0.068148508	0.035726199	0.092049285	0.163784647	0.05366724	0.033438879	7.52E-05	-0.057960278	0.0559	-0.0902	0.067365434	0.054493278	25	11	14	17	14
sub-CC222797	F	31	Young	30-39	0.074726988	0.149343821	0.102677639	0.184569363	0.044676778	-0.044640821	0.047860129	0.018100453	-0.0876	0.1189	-0.112965018	-0.027121688	26	14	16	16	14
sub-CC220098	F	32	Young	30-39	0.026310549	0.060794989	0.011782648	0.050537876	-0.006039241	0.006497849	-0.106876448	0.069563301	-0.054	0.0858	0.079829709	-0.074041399	24	12	16	17	13
sub-CC220535	M	32	Young	30-39	0.036411763	0.071200929	0.083914177	0.198341026	0.04441331	0.047470744	0.107164723	0.032851455	0.0421	0.0088	-0.021436856	-0.024364521	22	12	16	16	13
sub-CC221565	F	32	Young	30-39	0.140885721	0.184656824	0.06513113	0.039059288	0.070315154	0.010411701	0.059054924	0.067228513	0.0482	0.0786	-0.022598311	-0.123207844	24	13	16	19	19
sub-CC221755	M	32	Young	30-39	0.058097306	0.084208744	0.096295158	0.134860459	-0.059889964	0.066073789	0.041560127	0.003402931	-0.1094	0.0409	0.001511585	0.133198023	26	12	15	19	17
sub-CC221775	F	32	Young	30-39	0.040961924	0.144368492	0.031355155	0.109440052	0.029476964	0.055626286	0.079614636	0.121914524	0.0073	-0.1163	-0.050072783	-0.014596688	24	10	16	18	16
sub-CC221954	F	32	Young	30-39	0.231023471	0.057615166	0.052672439	-0.010242712	0.053360207	-0.020104747	0.119405907	-0.011495936	-0.1885	0.1574	0.065619571	-0.061586613	26	14	16	17	16
sub-CC222185	F	32	Young	30-39	0.073571695	0.11613604	0.048313111	0.040673911	0.044969634	0.00620782	0.050326411	0.118829234	0.0485	0.1196	0.059916328	0.106648317	19	13	16	16	16
sub-CC222956	F	32	Young	30-39	0.139580631	0.06867741	0.0630771	0.141647339	0.083403858	-0.031481181	0.174476237	0.02793046	0.0539	-0.1124	0.062200519	0.038870033	26	11	16	22	19
sub-CC220223	M	33	Young	30-39	0.109171723	0.085536761	0.063310143	0.034747688	0.022352233	-0.005359478	0.021604378	-0.002300832	-0.1467	-0.0827	-0.074419995	0.062516941	25	14	16	20	20
sub-CC220323	F	33	Young	30-39	0.173695378	0.084261962	0.054387849	0.1474052	0.061519186	0.062431169	0.076150027	0.089784403	-0.0073	-0.1101	0.002460141	0.061857313	25	14	15	15	12
sub-CC220394	F	33	Young	30-39	0.086220951	0.088582453	0.075422179	0.16913314	0.136888079	-0.015144507	-0.00305166	0.049612326	0.0134	0.0669	0.105678182	0.013986697	24	12	16	21	18
sub-CC220828	F	33	Young	30-39	0.104289922	0.102655986	0.05325172	0.15255449	0.125451687	-0.01662374	0.175044328	0.065807867	0.1036	-0.0526	0.03564307	-0.016887536	22	14	16	12	11
sub-CC221595	M	33	Young	30-39	0.128512016	0.128305776	0.130337557	0.157782688	-0.015961605	0.002918512	0.089644156	0.093969049	-0.0134	0.0211	-0.029289512	0.098156873	23	11	16	23	23
sub-CC210314	F	34	Young	30-39	0.173048642	0.088707634	0.032367047	0.150251495	0.061543117	-0.035357147	-0.006706149	0.161123291	0.0015	-0.1207	0.028570546	0.003230929	26	14	16	13	12
sub-CC210422	M	34	Young	30-39	0.128207914	0.097762395	0.053653091	0.212224123	0.028254857	0.045800526	-0.051964513	0.002535454	-0.039	-0.154	-2.86E-05	-0.071381607	26	14	15	3	3
sub-CC210617	M	34	Young	30-39	0.101357912	0.045244285	0.070934814	0.15826776	0.049277926	0.028111935	0.017194029	0.079918133	-0.0433	-0.0813	-0.098755505	-0.091057099	14	10	14	14	15
sub-CC220107	M	34	Young	30-39	0.032972634	0.123985788	0.07652432	0.189919037	0.015507439	0.041722247	0.039004373	0.109197114	0.0391	-0.0298	-0.069228897	-0.07026591	26	13	16	15	13
sub-CC220203	F	34	Young	30-39	0.045465069	0.149295299	0.04656502	0.143555822	0.042640462	2.68E-05	0.069678927	-0.023375971	-0.061	-0.1569	0.124265166	0.060464802	22	14	16	12	11
sub-CC220284	F	34	Young	30-39	0.200945515	0.114920168	0.041000976	0.086354121	0.0726791	-0.005642008	-0.006948206	0.101744635	0.0197	-0.1277	-0.004964827	0.078601384	26	10	12	12	12
sub-CC220335	M	34	Young	30-39	0.058585396	0.09151921	0.060842279	0.156159325	0.03103011	0.07085825	0.031515101	-0.00058014	-0.0544	0.1156	0.043508631	-0.039095225	26	14	16	20	19
sub-CC220920	F	34	Young	30-39	0.084595597	0.049747742	0.063472698	0.123761519	0.016042388	0.028748115	0.001484886	0.117333425	-0.0361	0.0312	-0.08714218	-0.0142519	26	14	16	20	17
sub-CC221336	M	34	Young	30-39	0.101922666	0.130529637	0.099113252	0.069333733	0.018015051	0.032879792	0.010427329	0.011074335	-0.0327	-0.2833	-0.06532466	0.100081648	22	10	16	19	18
sub-CC221527	F	34	Young	30-39	0.060882556	0.097931239	0.061598695	0.167122898	0.050930708	0.014297929	0.066336076	0.05207291	-0.0103	0.132	-0.034031154	-0.024475792	26	14	16	18	12
sub-CC221980	M	34	Young	30-39	0.013291538	0.091801815	0.089659401	0.181048456	0.079665743	0.013305279	-0.001462949	0.072767588	0.0083	-0.1418	-0.008950203	0.043804964	17	8	16	24	20
sub-CC222125	M	34	Young	30-39	0.045729446	0.064215612	0.11051238	0.238519189	0.040478751	0.010025201	0.067717492	0.076584491	0.0283	0.0378	-0.046080453	0.114562757	19	11	14	18	17
sub-CC210124	F	35	Young	30-39	0.124512662	0.054855983	0.083414346	0.114435014	0.007542265	-0.006062805	-0.021010711	0.040022848	0.0542	0.1159	0.058137065	-0.012881199	24	11	16	19	19
sub-CC220234	M	35	Young	30-39	0.129053	0.104170731	0.114354339	0.129191201	-0.010768452	0.05360571	0.030491072	0.053984727	-0.0392	0.0473	0.067854875	-0.013201989	25	10	16	15	11
sub-CC220506	F	35	Young	30-39	0.039420523	0.094459798	0.084009442	0.031569201	0.023399669	0.009303323	-0.137965371	0.07454521	-0.038	-0.0779	-0.155457433	0.028353134	24	14	16	16	17
sub-CC220697	M	35	Young	30-39	0.045780382	0.087048724	0.036922582	0.058883108	0.052059757	0.02263569	-0.045244938	0.108701834	0.0964	-0.0535	-0.027422824	-0.002326333	25	9	16	15	14
sub-CC221107	M	35	Young	30-39	0.045539605	0.097223763	0.032176728	0.107477467	0.051493913	0.050393481	-0.024618525	0.112883608	-0.0058	0.0398	-0.098294347	-0.066877826	26	14	16	18	17
sub-CC221487	M	35	Young	30-39	0.043749095	0.093006465	0.079096351	0.100597595	-0.010894834	0.07298448	0.047865715	0.116927945	-0.0682	-0.0167	0.038291894	-0.052862039	20	11	16	18	12
sub-CC221740	F	35	Young	30-39	0.151893516	0.008235552	-0.005082107	0.08040261	0.082576855	-0.013353635	0.041122472	0.03474531	-0.0296	0.1845	0.006335118	0.084201621	24	14	16	16	14
sub-CC222258	F	35	Young	30-39	0.110928158	0.040963717	0.044853738	0.140735921	-0.039805583	-0.002445255	0.010250114	0.023907455	0.0315	0.2121	0.211959859	0.000379952	14	12	15	18	18
sub-CC222326	M	35	Young	30-39	0.095439817	0.057210761	0.009990755	0.010592789	-0.016828627	0.035025947	0.01621392	0.031683017	0.0036	0.1567	0.068707326	-0.018136448	21	11	16	20	19
sub-CC210088	F	36	Young	30-39	0.028575501	0.193974842	0.092717953	0.164364788	0.087219729	-0.039514404	0.136428893	0.043006243	-0.097	0.044	-0.013425142	0.028289209	26	14	16	24	22
sub-CC220232	F	36	Young	30-39	0.037480761	0.06743703	0.043023355	0.077310511	-0.044181024	0.005581983	-0.0043807	0.064565545	0.0127	-0.0492	-0.043119517	-0.032179445	25	14	16	17	17
sub-CC220635	F	36	Young	30-39	0.019167727	0.020420419	0.058948076	0.102617705	0.029725687	-0.007652553	-0.01154547	0.027493899	0.0499	-0.1044	-0.061496836	0.107066496	24	14	15	15	13
sub-CC221040	M	36	Young	30-39	0.011324153	0.116051177	0.057930428	0.1314021	0.038563516	0.059053065	-0.024359804	0.043308222	-0.0639	-0.1261	0.020394455	0.009929069	24	12	16	12	8
sub-CC221324	M	36	Young	30-39	0.175764811	0.114162395	0.056677711	0.145848821	-0.019415386	0.033938923	0.09514208	0.132572591	0.0363	-0.0678	0.016989469	0.048807191	26	12	16	12	10
sub-CC221511	F	36	Young	30-39	0.119657931	0.01125028	0.075904445	0.127733218	0.025716583	0.095151541	-0.023772088	0.058469874	-0.0123	-0.0006	0.004022905	-0.02833815	26	12	16	20	17
sub-CC221733	M	36	Young	30-39	0.139089668	0.16296293	-0.01373581	0.039501776	-0.014434016	0.022586695	0.100647572	0.105745016	0.045	0.1064	0.04597708	-0.008162527	24	8	15	17	16
sub-CC223115	M	36	Young	30-39	0.144598425	0.056491176	0.038498248	0.125857659	0.032601196	-0.001503925	-0.036468245	-0.055464435	-0.0845	-0.1751	0.071019745	-0.035314609	17	8	15	11	11
sub-CC210526	M	37	Young	30-39	0.003880499	0.085427985	0.069604047	0.04952297	0.039626146	0.034928052	-0.028721452	0.073446571	0.066	-0.1426	-0.049563313	0.114386849	26	13	16	14	11
sub-CC210657	M	37	Young	30-39	0.075633985	0.122791258	0.042219796	0.182044503	0.103297917	-0.038308864	-0.009607155	0.060395055	-0.0427	-0.0361	0.131366132	-0.03022068	24	11	15	21	21
sub-CC220198	F	37	Young	30-39	0.055283297	0.185369116	0.12087873	0.230242191	0.023566268	0.021803379	-0.060352502	0.054729341	-0.012	0.1377	-0.05946358	0.089065295	25	14	16	17	17
sub-CC220372	M	37	Young	30-39	0.097843354	-0.033563853	0.025388867	0.165510767	0.018113611	0.03894119	0.023945188	-0.010437443	0.0316	0.1146	0.042721605	0.041702329	24	12	15	18	17
sub-CC220567	M	37	Young	30-39	0.003050218	-0.031962113	0.034021227	0.170813176	-0.024251591	0.062551237	0.120072147	0.004473659	0.0379	0.266	0.054108386	0.040216677	24	13	16	17	16
sub-CC220974	M	37	Young	30-39	0.136357844	0.148588483	0.03019934	0.053067751	0.106239782	-0.019737692	0.156267858	0.093766071	0.0843	-0.047	-0.010175621	0.147616884	25	13	16	14	13
sub-CC220999	M	37	Young	30-39	0.02788563	0.099027825	0.05754392	0.159376893	0.075503854	0.008579521	0.144813346	0.105843745	0.1053	-0.0627	-0.005474641	0.062140177	26	12	13	14	13
sub-CC221002	F	37	Young	30-39	0.040218593	0.141148947	0.103609943	0.131662681	-0.012379945	0.028866264	-0.024647836	0.102638918	-0.0854	-0.0746	-0.015025112	-0.020079182	19	14	16	17	16
sub-CC221220	F	37	Young	30-39	0.067940332	0.074962207	0.161161404	0.096902959	0.060531434	-0.010448986	0.027901942	0.08184208	0.1136	-0.0248	-0.052568362	0.009768108	17	10	14	22	17
sub-CC221352	F	37	Young	30-39	0.121024483	0.10986673	0.07461318	0.065969668	0.080036196	-0.016988514	-0.171525877	0.152468134	0.0479	0.2623	0.035113713	-0.100964312	24	13	16	7	5
sub-CC221585	M	37	Young	30-39	0.01209519	0.134657747	0.11940383	0.146751285	-0.012448073	-0.01699335	-0.002378422	0.118559657	0.1002	0.0874	0.009495947	0.022789164	25	11	15	14	13
sub-CC221935	M	37	Young	30-39	0.042069253	0.094538348	0.028520945	0.096773471	-0.0005456	0.098996224	-0.057206154	0.023695449	-0.0033	-0.0739	-0.072020145	0.006727266	26	14	16	21	20
sub-CC222120	M	37	Young	30-39	0.167634839	0.12361695	0.044982258	0.24464374	0.043631647	0.080397937	0.064184522	0.073946112	0.0495	0.0157	0.024512897	-0.049586345	23	12	15	10	9
sub-CC222264	M	37	Young	30-39	0.015434083	0.061255749	0.07451488	0.094092775	0.033211835	-0.024310297	0.070099299	0.053764576	-0.0414	0.035	-0.036085043	0.145261319	26	14	16	12	13
sub-CC222367	M	37	Young	30-39	0.101260458	0.126768151	0.119274451	0.034771519	0.062041472	0.005374498	0.072800115	0.115274139	-0.0357	-0.0106	-0.004094233	0.119147518	23	13	16	17	17
sub-CC221031	M	38	Young	30-39	0.202837249	0.162887206	0.062744159	0.10849446	0.03734864	0.017851763	-0.005955896	0.073750575	-0.074	-0.0409	-0.001907037	-0.051952107	25	13	16	16	13
sub-CC222304	M	38	Young	30-39	0.116534365	0.116025972	0.051195252	0.025838323	0.070125977	0.040565437	-0.053692274	0.04867212	-0.0054	0.0926	-0.024551631	-0.004942473	25	14	16	18	18
sub-CC222496	M	38	Young	30-39	0.000249254	0.053326951	0.070153701	0.164542713	-0.040328425	-0.036851527	0.080772838	0.06803672	0.015	-0.19	-0.024754722	-0.07065999	24	12	15	21	20
sub-CC223085	M	38	Young	30-39	0.223324932	0.102201529	0.01193277	0.021579076	0.072606947	-0.005906956	0.075677117	-0.006643962	-0.0482	0.0488	0.001942186	0.07884258	16	8	13	17	16
sub-CC320267	M	38	Young	30-39	0.12826703	0.08759446	0.023841012	0.189435255	0.05499867	-0.005645896	0.08049688	0.099656341	-0.0226	0.2815	-0.007315693	0.083576298	26	13	16	9	8
sub-CC310203	F	39	Young	30-39	0.147478966	0.086039552	0.050634813	0.110516008	0.009253558	0.060544387	0.00538025	0.118646877	0.0424	0.1123	0.006276337	-0.095744968	22	9	16	10	12
sub-CC310407	F	39	Young	30-39	0.097891805	0.095242174	0.059701479	0.115368814	-0.003790869	0.0487085	0.106106247	0.077244376	0.0552	0.0826	0.03866482	-0.056606752	25	12	16	15	15
sub-CC320109	M	39	Young	30-39	0.019423508	0.061842344	0.07916029	-0.00531995	-0.010498273	-0.024585846	0.039397603	0.073075642	-0.0809	-0.0262	-0.089257893	-0.013591358	26	13	16	19	18
sub-CC320417	M	39	Young	30-39	0.055759496	0.117177681	0.083146727	0.071396783	-0.098054034	-0.002913306	0.029080274	0.030065177	0.0521	-0.2358	-0.021400742	0.095882312	23	14	16	16	15
sub-CC320575	F	39	Young	30-39	0.137916781	0.045899498	0.063358957	0.087148936	0.040135964	-0.002192397	-0.000148981	0.050886259	0.0141	0.0328	0.026518526	0.149595692	24	13	16	19	14
sub-CC320616	M	39	Young	30-39	0.191057568	0.120293156	-0.015115044	0.017711312	0.206462191	0.006938844	0.054889081	0.084284846	0.0196	-0.0999	0.071936586	0.039038406	25	14	16	19	15
sub-CC321174	F	39	Young	30-39	0.048507492	0.059108538	0.005405021	0.084320456	0.010889806	0.014066739	-0.030713309	-0.004568504	0.02	-0.0516	0.020342805	-0.031497335	24	14	16	17	15
sub-CC321506	F	39	Young	30-39	0.104495204	0.0882195	0.075243023	0.100464593	-0.038646738	0.004452716	-0.003618569	0.060534545	0.0427	0.226	0.044317304	-0.046710977	23	7	16	22	22
sub-CC321529	F	39	Young	30-39	0.09350989	0.014774549	0.027817239	0.239705883	0.003274185	0.051942035	0.01171447	0.04680609	-0.0223	-0.1136	0.083397943	0.0362306	25	14	16	17	15
sub-CC310129	M	40	Young	40-49	0.140589878	0.097840726	0.042306333	0.178098207	0.098750551	0.04052443	0.065465126	0.04828384	-0.0012	0.0272	0.00968741	-0.120018067	25	14	15	18	17
sub-CC310414	M	40	Young	40-49	0.185156543	0.017167636	0.08820989	0.0605181	0.039902849	0.039033826	0.008602114	0.032532066	0.1409	-0.0688	-0.088564522	0.044192857	22	13	16	12	11
sub-CC320022	M	40	Young	40-49	0.077780552	0.190434965	0.118105751	0.20885957	0.044232019	0.021085055	0.023475817	0.069412295	-0.0598	0.0688	-0.087534861	0.086876918	24	14	15	15	14
sub-CC320297	M	40	Young	40-49	0.080256168	0.086838196	0.062008592	0.103990471	0.017846204	0.026330597	-0.07070098	0.109417529	-0.0431	0.0368	0.038077491	0.062690125	22	10	14	17	15
sub-CC320342	F	40	Young	40-49	0.177367762	0.129160019	0.033985143	0.17133421	0.049588318	0.021373388	-0.003363248	0.111523823	0.0021	-0.0677	0.05901783	-0.023347736	24	12	16	19	19
sub-CC320478	M	40	Young	40-49	0.049403428	0.122714169	0.008375912	0.18987983	0.134494761	0.056311543	0.022783492	0.092427439	-0.02	0.1746	0.009031256	0.1601811	26	11	16	20	19
sub-CC320574	M	40	Young	40-49	0.006295121	0.065249381	0.102998682	0.238288042	0.054526168	0.003449544	0.057110994	0.061080251	-0.0445	-0.0312	0.013817192	0.019484464	25	14	16	17	17
sub-CC320686	F	40	Young	40-49	0.056844308	0.075841963	0.038639127	0.071954167	-0.049582768	0.009262577	0.117058504	0.050246497	0.0388	-0.1691	0.031834045	0.127947377	20	11	14	9	10
sub-CC321025	M	40	Young	40-49	0.195377433	0.174795566	0.036680693	0.027197975	0.051835199	-0.000513138	0.015805956	0.069226027	0.0487	0.0177	-0.009909819	-0.072883067	26	14	16	14	12
sub-CC321053	F	40	Young	40-49	0.003516156	0.091430759	0.066893844	0.116229299	0.047199887	-0.007674896	0.092810818	0.058804068	-0.0502	-0.2364	0.047903715	0.053980523	25	12	15	15	13
sub-CC321087	F	40	Young	40-49	0.131009993	-0.03141245	0.102857673	0.111354512	0.114959446	0.041035508	0.093426702	0.039683388	-0.0322	0.0169	0.007990734	-0.051163193	17	6	15	16	11
sub-CC310391	M	41	Young	40-49	0.077690352	0.142487192	0.042501797	0.192238056	0.05426841	0.022979461	-0.037489436	0.088362188	0.0283	-0.0817	-0.017376707	0.026315067	26	13	16	14	15
sub-CC310397	F	41	Young	40-49	0.028046934	0.126452609	0.06211857	0.128180331	0.042181585	0.01087763	0.08577268	0.039156587	-0.0634	0.0643	0.125323714	-0.039664788	25	10	13	14	13
sub-CC320088	M	41	Young	40-49	0.042469981	0.124266347	-0.002985611	0.130367093	-0.008491526	0.016538733	0.000646765	0.019288317	-0.0139	-0.0041	0.013572092	-0.007056543	20	13	16	14	13
sub-CC320680	M	41	Young	40-49	0.124739196	0.133374091	0.08782857	0.085512929	0.058719408	0.046087209	0.043552044	0.049558411	0.128	-0.0799	0.069061724	0.033013418	17	8	15	16	15
sub-CC320687	F	41	Young	40-49	0.191473462	0.087364416	-0.011138722	0.176406574	0.145648724	-0.031807301	0.04854796	0.009045709	0.0402	0.0979	-0.000102083	-0.083743531	17	12	15	19	17
sub-CC321069	F	41	Young	40-49	0.144874772	0.158872291	0.080392019	0.054685926	-0.007740195	-0.063656147	0.097757126	0.013995886	0.0994	-0.0217	-0.057638573	0.056302656	18	11	16	16	14
sub-CC321137	F	41	Young	40-49	0.063188014	0.074148859	0.090657254	0.174462877	0.041240158	-0.008937668	0.073218108	0.087193753	-0.067	-0.134	0.04403251	0.021820908	26	14	16	12	10
sub-CC310051	F	42	Young	40-49	0.012983059	0.070808585	0.078864964	0.061130537	0.170587844	-0.016558615	-0.050873878	0.136525435	0.0077	-0.1107	-0.09144967	0.118617044	24	14	16	20	17
sub-CC310052	F	42	Young	40-49	0.217480161	0.083980828	0.053508133	0.093417035	-0.013338592	0.04873671	-0.058289207	0.037256534	0.1209	0.0746	-0.103885671	0.039632396	25	13	16	19	17
sub-CC320269	F	42	Young	40-49	0.035335316	0.121741772	0.097733216	0.17607607	0.042935737	-0.001094258	0.059791962	0.077414819	0.0106	-0.0208	0.002885755	-0.065356896	25	14	16	11	6
sub-CC320448	M	42	Young	40-49	0.156028895	0.078901232	0.098572516	0.130659196	0.13669263	0.046025315	-0.001692184	0.083453134	-0.0091	0.1328	-0.011959097	0.06443355	20	11	16	9	7
sub-CC320461	M	42	Young	40-49	0.100447899	0.104318756	0.01230862	0.054499028	0.082806251	0.043660588	-0.064101598	0.090472821	-0.0126	-0.0238	0.000685399	-0.003115636	23	14	16	21	19
sub-CC320651	M	42	Young	40-49	0.153155214	0.119760631	0.050269212	0.054844984	0.03641694	0.059260784	0.128022423	0.110256548	-0.1233	-0.1651	0.00246321	0.012332451	23	14	16	15	15
sub-CC321504	M	42	Young	40-49	0.210220649	0.063268315	0.050600758	0.154140813	0.028374135	0.035235427	0.059120749	0.072488462	0.0396	0.2268	0.029168612	0.074415865	26	14	16	13	14
sub-CC321976	F	42	Young	40-49	0.20838912	0.118363751	0.08222773	0.203287734	0.036314895	0.054171701	0.02712876	0.006531328	0.0049	-0.0244	-0.070723631	-0.000929281	26	14	16	11	8
sub-CC310361	F	43	Young	40-49	0.057891294	0.14758596	0.074110675	0.106786219	0.010353067	0.052811111	0.088183283	0.033097242	0.0745	-0.0768	-0.001436517	0.034744767	11	12	13	21	20
sub-CC310400	M	43	Young	40-49	0.120922789	0.148870355	0.108217863	0.215320165	0.037987003	-0.033594737	0.133725509	0.044776512	0.0007	0.0983	0.027204685	0.054839826	26	14	16	11	8
sub-CC320661	F	43	Young	40-49	0.113510153	0.101091753	0.066658523	0.143528177	0.08343684	0.045676515	0.012206113	0.065750013	0.0302	0.1606	-0.063848256	0.039182469	19	9	14	16	19
sub-CC320814	F	43	Young	40-49	0.142444898	0.030009071	0.041792721	0.107001144	0.055928995	-0.002010184	-0.079352713	0.081075544	0.0593	0.12	0.034231014	-0.032277841	26	14	16	20	16
sub-CC321073	F	43	Young	40-49	0.035698322	0.064419819	0.060261181	0.123548362	0.021002299	0.008585459	0.080479604	0.031012352	-0.0803	0.2422	0.069612879	0.0389765	26	12	16	19	18
sub-CC321594	M	43	Young	40-49	0.033021538	0.10249861	-0.008564081	0.158869299	0.042773847	0.012184347	0.029413815	0.181826597	-0.0638	0.0672	0.120790614	0.034746402	26	14	16	18	17
sub-CC310256	M	44	Young	40-49	0.134536751	0.124703416	0.036592948	0.07361994	0.032125351	-0.014026579	0.07903767	0.111972768	-0.047	-0.1817	0.085522605	0.096133345	25	14	16	11	10
sub-CC320325	F	44	Young	40-49	0.072665542	0.031729391	0.01682414	0.143219395	0.058312466	0.002457675	0.094721253	-0.013483845	-0.0107	0.1921	-0.001222465	-0.08046559	26	14	16	20	17
sub-CC320336	F	44	Young	40-49	0.098883307	0.04820912	0.083042064	0.02623873	0.032993122	0.052622119	0.026800158	0.055855727	0.1275	-0.2007	-0.071773285	-0.155672775	26	13	13	11	12
sub-CC320759	F	44	Middle	40-49	0.073175892	0.093974632	-0.001067057	-0.007095879	0.051710653	-0.012987188	0.078537317	0.112607375	0.0291	0.0284	0.016555847	0.021830082	26	14	16	17	11
sub-CC321107	M	44	Middle	40-49	0.168034822	0.031775911	-0.015728948	0.012505632	0.07638594	0.079443104	0.083908497	0.086533819	-0.0758	0.1134	-0.004360077	0.105980131	26	14	16	13	11
sub-CC321291	F	44	Middle	40-49	0.114913961	0.07787946	0.099887563	0.144331325	0.022270361	0.067183057	0.050775846	0.014477787	-0.0051	0.0961	-0.033650322	0.025198312	26	14	15	15	15
sub-CC321544	M	44	Middle	40-49	0.071174737	0.056369476	0.05699423	0.020345262	-0.018003432	0.048783603	0.069480264	-0.033080058	-0.0319	-0.0098	-0.184435688	-0.019849134	26	14	16	13	7
sub-CC321557	F	44	Middle	40-49	0.037295586	-0.037301583	0.090959203	0.096185525	0.020820505	0.055147574	0.118931175	0.024133576	0.0735	0.011	-0.007827254	0.060886133	25	13	15	14	13
sub-CC321585	F	44	Middle	40-49	0.180402853	0.090372648	0.003919318	0.135039977	0.043863777	-0.017395814	0.073095579	0.127026313	0.1815	-0.078	0.083716116	0.115430598	23	14	16	13	12
sub-CC310008	M	45	Middle	40-49	0.089881596	0.107134321	-0.013782047	0.116295834	0.06000686	-0.011996933	0.0321559	0.049049921	-0.0503	0.0719	0.002240273	-0.035746326	23	13	16	16	17
sub-CC310463	F	45	Middle	40-49	0.002705868	0.087685829	0.061418103	0.156681964	-0.036109201	0.018532665	-0.006661829	0.095987106	0.0384	-0.078	0.027527684	0.073289148	26	14	16	22	17
sub-CC320202	M	45	Middle	40-49	0.105222704	0.114999591	0.065192492	0.141562731	-0.019104932	0.023692527	-0.035649801	0.010757699	-0.0553	-0.0217	0.064486601	0.021802028	26	14	14	21	17
sub-CC320576	F	45	Middle	40-49	0.022298251	0.072674506	0.052414492	0.038911098	0.04053136	0.093215661	-0.018291746	0.042537915	-0.0076	-0.1523	0.085062785	0.006426836	21	13	15	16	12
sub-CC320608	M	45	Middle	40-49	0.049754839	0.088834128	0.084436936	0.05810267	0.03667633	0.023622797	0.04699718	0.064866764	0.0485	-0.2121	-0.145910226	0.087074299	23	9	16	19	15
sub-CC320636	M	45	Middle	40-49	0.187158743	0.057579217	0.067336475	0.139080073	0.00120091	0.084965237	0.031899472	0.093897354	0.1694	0.0715	0.040223849	0.162333782	17	14	16	12	13
sub-CC321368	M	45	Middle	40-49	0.107414914	0.117861561	0.048706929	0.144038947	0.019514621	0.080600098	0.083267243	0.03634453	-0.0219	-0.1582	0.067037638	0.048865473	20	13	16	17	16
sub-CC321464	M	45	Middle	40-49	0.138629922	0.09046282	0.164706283	0.137375524	-0.003889009	0.008174177	0.080778105	0.101354038	0.0341	0.0207	0.082032155	0.02795112	25	14	16	13	8
sub-CC310214	F	46	Middle	40-49	0.048245691	0.013071833	0.057734778	0.1375718	-0.05228853	0.00368094	0.173927957	0.084251663	-0.0147	-0.0712	-0.102282301	0.027026978	25	11	16	7	8
sub-CC310450	F	46	Middle	40-49	0.111352401	0.171530922	0.11506684	0.139000213	0.047435844	0.020194164	0.040402025	0.033651948	0.0164	0.0851	0.181844348	0.066980305	24	11	16	18	16
sub-CC310473	M	46	Middle	40-49	0.1414058	0.054418418	0.102543729	0.072834469	-0.032936207	0.002687107	0.001440751	0.142713983	0.0781	0.1587	-0.099502575	0.0281552	25	13	16	20	19
sub-CC320002	M	46	Middle	40-49	0.142976511	-0.000303615	0.016691614	0.062321688	-0.063342978	-0.025687794	0.04011112	0.046515826	-0.0263	0.0875	-0.08840586	0.056177941	9	9	16	13	15
sub-CC320500	M	46	Middle	40-49	0.060649253	0.050014808	0.025819843	0.115014306	0.048738441	-0.023850448	0.0550719	0.107745267	-0.0007	-0.1563	0.007847032	-0.072462203	20	9	16	15	15
sub-CC320621	F	46	Middle	40-49	0.195894949	0.148026799	-0.061901502	-0.020727798	-0.043096097	0.073841949	0.080043589	0.054474561	-0.0185	0.034	0.101113054	0.062791686	25	9	16	19	16
sub-CC321281	F	46	Middle	40-49	0.040315223	-0.016155378	0.012122204	0.093061567	0.085023222	0.029045458	-0.140388375	0.010455838	0.0159	-0.0245	0.026429434	0.079983903	26	13	16	21	19
sub-CC321331	M	46	Middle	40-49	0.007448712	0.189008783	0.022467089	0.021777152	-0.05313303	0.002209893	-0.039982212	0.023611211	-0.0568	-0.0779	-0.020586939	0.028399102	22	9	15	19	17
sub-CC321880	F	46	Middle	40-49	0.042481355	0.06185919	0.110864991	0.14311105	0.05989778	0.034678555	0.038291149	-0.012457729	0.0868	-0.0544	0.003017218	-0.102260433	25	11	16	17	15
sub-CC310252	M	47	Middle	40-49	0.100517295	0.086477639	0.08093014	0.041972468	0.048221939	0.032720687	-0.132164618	0.063838842	-0.0058	0.0851	-0.095168899	0.065305148	25	12	16	9	7
sub-CC312058	M	47	Middle	40-49	0.035312034	0.018833684	0.015089713	0.113943981	0.07533355	0.033809811	0.119262504	0.083697254	0.0467	-0.0682	0.051282777	-0.066346179	26	14	16	13	14
sub-CC320089	F	47	Middle	40-49	0.032398521	0.071895612	0.079933267	0.108142456	0.010941908	0.056832863	-0.000432736	0.031041695	-0.0005	0.0417	-0.166921339	-0.024593987	20	9	15	13	16
sub-CC320107	M	47	Middle	40-49	0.058191934	0.064568085	0.092951505	0.135033905	0.008827013	0.036323545	-0.132877477	0.080812243	-0.0981	0.0769	-0.023467172	-0.080734361	25	9	16	9	8
sub-CC320206	M	47	Middle	40-49	0.047854845	-0.01195866	0.069745648	0.128049928	0.035932267	0.050782632	0.057895633	-0.01329691	-0.1248	0.0937	0.078447396	0.018447015	26	13	14	13	13
sub-CC320218	F	47	Middle	40-49	0.183471586	0.008893466	-0.012884372	0.14930739	-0.006431488	0.035319233	0.004988557	0.004834367	0.0091	0.1079	0.032506048	0.050862384	26	11	16	16	13
sub-CC320359	M	47	Middle	40-49	0.160131333	0.093392853	0.045089608	0.227280636	0.111428948	0.087862416	-0.003579106	0.07041627	0.0583	0.0151	0.005529293	-0.033659319	26	14	16	13	14
sub-CC320776	M	47	Middle	40-49	0.067216811	0.126282187	0.050712074	0.140279024	0.031472316	-0.015800966	0.068513614	0.064477975	-0.0623	0.0505	0.173921879	0.072592423	25	14	16	15	16
sub-CC320850	F	47	Middle	40-49	0.064963316	0.058115236	0.053520454	0.028468681	0.020451053	0.009915714	-0.008707861	0.067845851	-0.1365	-0.2735	0.092790805	0.006350697	23	14	16	17	13
sub-CC320870	F	47	Middle	40-49	0.057504822	-0.002068306	0.074233936	0.056118501	-0.00677655	-0.011750002	0.03520623	0.091767869	0.0849	-0.1352	-0.054010523	-0.065072324	21	5	16	16	10
sub-CC320888	F	47	Middle	40-49	0.100606382	0.10922662	0.060767591	0.110407093	0.058850174	0.02773257	0.092091355	0.090064803	0.0319	0.1043	0.053514206	0.021548212	26	14	16	20	20
sub-CC320893	F	47	Middle	40-49	0.144582036	0.07234369	0.043307455	0.070329583	0.026791373	-0.003059347	0.080680827	0.094385618	0.0496	-0.0134	0.013216073	-0.050901997	23	10	15	20	16
sub-CC322186	M	47	Middle	40-49	0.066730944	0.032316491	0.133157512	0.116120271	0.138789699	0.044001208	0.080191568	0.115409487	-0.0739	0.0862	0.052237554	-0.07268232	25	13	16	22	24
sub-CC310142	M	48	Middle	40-49	0.020431794	0.156800982	-0.015426909	0.134163053	0.041519473	0.014694157	0.049331874	0.107797005	-0.0234	0.0743	0.062022197	0.098849491	26	12	16	11	9
sub-CC310385	M	48	Middle	40-49	0.001788883	0.077447777	0.028061184	0.076114565	-0.022622043	0.010914349	-0.034411443	0.020735418	0.0234	-0.0121	0.044861586	-0.020263087	20	13	16	7	4
sub-CC312222	F	48	Middle	40-49	0.080555831	0.101411254	0.102386903	0.110427047	0.045076867	-0.00936303	0.040300461	0.046956993	0.0442	-0.0833	-0.156342937	0.05915691	25	14	16	17	15
sub-CC320059	M	48	Middle	40-49	0.039108468	0.055622229	0.113006981	0.218778657	0.029022529	0.008543164	-0.149688788	0.038405028	0.063	0.0609	-0.01662877	-0.004312416	25	12	15	17	14
sub-CC320160	F	48	Middle	40-49	0.282695326	0.154014056	0.019175702	0.173072641	0.129272162	0.059764649	-0.012895341	0.036784868	-0.038	0.0011	0.01519465	-0.010857841	26	14	16	18	15
sub-CC320379	M	48	Middle	40-49	0.056266011	0.09913738	0.063882784	0.215337474	0.026490177	0.018458951	-0.024320966	0.040340401	-0.081	-0.034	0.046547684	-0.097593796	5	11	0	12	9
sub-CC320429	M	48	Middle	40-49	0.031746379	0.073282556	-0.02391341	0.15220974	0.118563705	0.013161992	0.101125879	0.113316664	-0.0913	-0.0515	0.001642522	-0.064687233	24	14	16	16	19
sub-CC320553	F	48	Middle	40-49	0.051359515	0.096415737	0.033328174	0.167410002	0.131861319	0.079383539	0.067507233	0.033173334	0.0358	-0.0988	0.01609682	-0.104692564	25	12	16	9	7
sub-CC321154	M	48	Middle	40-49	0.000671923	0.112649417	0.01604878	0.067322322	0.014276822	0.073700393	-0.072811696	-0.005380935	-0.1356	-0.0079	0.035163427	0.035656279	10	10	15	17	16
sub-CC321431	F	48	Middle	40-49	0.214673922	0.111415807	-0.077760797	-0.034390747	0.083111948	0.012942438	-0.051750767	-0.002828646	-0.0644	-0.0021	-0.036009486	-0.071918161	5	14	0	14	14
sub-CC410354	M	48	Middle	40-49	0.127289271	0.113890294	0.025144926	0.055618388	0.091789118	0.061315405	0.066032484	0.080293876	-0.0187	-0.1787	0.095944929	-0.021635795	23	10	16	10	9
sub-CC420089	F	48	Middle	40-49	0.193172412	0.049277518	-0.02213998	0.158428248	-0.006337838	0.069053349	0.017028643	0.079588482	-0.0517	0.0066	0.086535907	-0.103610197	26	14	16	20	19
sub-CC420383	F	48	Middle	40-49	0.19959564	0.135365418	0.001945789	0.081625976	0.06208568	-0.012936769	0.036077887	0.079399415	0.0035	-0.1105	0.093101399	-0.015301313	24	11	16	18	15
sub-CC321899	F	49	Middle	40-49	0.100835736	0.054256194	0.04386065	0.11372533	0.023782758	0.017093625	0.099607983	0.054849894	-0.0913	0.0062	-0.009007836	-0.019632953	5	14	0	18	13
sub-CC410097	F	49	Middle	40-49	0.007895406	0.130196656	0.053217878	0.104363816	-0.019783563	0.034290933	-0.082399125	-0.014914383	0.0679	0.0428	-0.026017872	-0.044360623	5	14	0	11	9
sub-CC420004	F	49	Middle	40-49	0.076691903	0.077283968	0.045244919	0.056723564	-0.030008021	-0.03379538	0.064605911	0.070601602	0.0533	0.1547	0.107430084	0.00119735	26	13	16	18	17
sub-CC420173	F	49	Middle	40-49	0.194270185	0.134951472	0.05305486	0.113191134	0.078467746	0.059255505	0.057351457	0.067653511	0.0092	0.0719	-0.094832599	-0.007319632	25	14	14	14	11
sub-CC420402	M	49	Middle	40-49	0.08367343	0.069162864	0.087225027	0.047637811	-0.016295489	0.063349141	0.042492366	0.004982321	-0.0622	0.1232	-0.053765214	0.080234382	26	13	16	18	16
sub-CC420776	F	49	Middle	40-49	0.036686171	0.080279317	0.068805979	0.134320577	0.045040173	0.052068591	0.023348169	-0.020391079	-0.0633	-0.2146	-0.060985881	0.098928081	5	9	0	13	12
sub-CC410284	F	50	Middle	50-59	0.107414234	0.101180319	0.035048527	0.053830426	0.131420463	-0.003125233	0.175925451	0.137473326	0.0098	-0.1025	0.046629295	0.003747848	25	12	16	23	16
sub-CC420217	M	50	Middle	50-59	0.082958566	0.156197506	0.062098981	0.087210126	0.044355312	0.054573129	0.004955322	-0.008796866	-0.0448	-0.1211	0.060135871	-0.037379967	26	13	15	15	17
sub-CC420226	M	50	Middle	50-59	0.12881529	0.121680991	0.061135789	0.128181097	0.099069207	0.068825004	-0.028575013	0.047162832	-0.0696	0.1637	-0.081701838	0.032366144	25	12	15	16	16
sub-CC420260	F	50	Middle	50-59	0.009893971	0.0209991	0.009570197	0.031583893	0.047411484	-0.021271761	-0.040216182	0.043710569	0.0253	0.1231	-0.043218981	-0.020070053	21	12	15	10	9
sub-CC420720	F	50	Middle	50-59	0.032323961	0.076631597	-0.000624969	0.076671709	-0.029290599	0.019993245	0.03245334	0.071026198	0.0305	-0.2053	0.051277489	0.039668428	24	14	16	16	15
sub-CC420888	F	50	Middle	50-59	0.032270838	0.0225499	0.117755585	0.246409572	0.026337049	0.02415535	0.097511132	0.073796139	-0.1162	0.2144	-0.03171919	-0.03795158	26	12	16	16	15
sub-CC410015	F	51	Middle	50-59	0.025457591	0.110356669	0.022064082	0.127469614	0.005486594	0.000162894	-0.080737667	0.068566221	0.021	0.083	0.046819292	-0.054286293	24	14	16	13	13
sub-CC410323	F	51	Middle	50-59	0.071691648	0.05931097	0.095802633	0.062926011	-0.006501208	-4.72E-05	0.120771715	0.045028577	-0.0978	0.062	-0.033543128	-0.024195095	5	5	0	17	16
sub-CC420060	M	51	Middle	50-59	0.013239451	0.156603749	0.080108255	0.132715048	0.029840622	0.016995463	-0.023244169	0.007808844	0.0048	0.0228	-0.027965144	0.098619493	24	13	16	16	13
sub-CC420202	M	51	Middle	50-59	0.038030622	0.135807235	0.046279153	0.126038402	0.067215505	0.0130206	-0.034702347	0.025196635	0.0129	-0.1283	-0.070647272	-0.046182885	20	13	14	15	19
sub-CC420259	F	51	Middle	50-59	0.179511521	-0.002889622	0.12478274	0.147681849	-0.028604716	-0.017185353	0.100992218	0.111235966	0.0497	0.0537	-0.086706543	0.06374359	20	9	14	13	12
sub-CC420392	F	51	Middle	50-59	0.048444707	0.12031858	0.110662858	0.095532714	0.006778357	0.005466727	0.030939505	0.089887675	0.0013	-0.2136	0.062953927	-0.049148757	26	14	16	17	14
sub-CC420433	M	51	Middle	50-59	0.130890125	0.227232457	0.086311502	0.046467834	0.078396428	0.022505853	0.011127609	-0.02160099	0.0104	-0.1247	-0.111086428	0.051951928	5	14	0	15	13
sub-CC420493	F	51	Middle	50-59	0.04419743	0.070023884	0.12219841	0.218357446	0.010259931	0.021913792	0.055673808	0.072717889	0.0168	0.1732	0.072255295	0.19661453	5	14	0	12	10
sub-CC420623	M	51	Middle	50-59	0.130131697	0.149262872	0.011672535	0.155869877	0.008280672	-0.012526534	0.066006558	0.127838894	0.0624	0.0249	-0.127968561	-0.025237802	26	10	16	14	14
sub-CC410121	F	52	Middle	50-59	0.02075094	0.096648281	0.113580316	0.124922709	0.022188844	0.013760833	0.035359804	0.091697586	-0.0512	0.0208	-0.034216886	0.112401006	5	14	0	19	19
sub-CC410220	F	52	Middle	50-59	0.080417692	0.105153678	0.059474131	0.112394819	0.117884694	0.028687024	0.068730093	0.062521345	0.0698	-0.1336	0.073946157	0.037896944	26	13	16	17	17
sub-CC410432	M	52	Middle	50-59	0.001227695	0.092562022	0.017853022	0.108634756	-0.035708265	0.053630825	0.013959107	-0.016153438	0.102	0.2879	0.068133799	-0.040279795	25	13	16	18	15
sub-CC420071	F	52	Middle	50-59	0.028501131	0.026263982	0.041015434	-0.032385585	0.101275541	0.049847887	0.024005243	0.103670486	0.0927	-0.0782	-0.078655688	-0.004588791	22	14	16	20	20
sub-CC420075	M	52	Middle	50-59	0.029631744	0.013917989	0.117919477	0.035771556	0.066180376	-0.00725107	-0.027745671	0.047351094	-0.0912	0.0401	0.08633443	0.12932626	26	14	16	11	9
sub-CC420091	M	52	Middle	50-59	0.034130116	0.09507849	0.087916327	0.123879498	0.018304857	0.009663355	-0.033966985	-0.030755276	-0.0763	-0.3032	-0.114613077	0.003717542	26	14	15	16	13
sub-CC420149	M	52	Middle	50-59	0.032026973	0.095638894	0.1151266	0.173019384	0.151362689	0.047547652	-0.028213917	0.070153929	0.0469	0.2902	0.007543474	-0.028442789	24	14	16	20	16
sub-CC420162	F	52	Middle	50-59	0.121827593	0.171312664	0.027732827	0.057507456	0.134330186	0.043847718	-0.050645464	0.003620819	-0.0393	-0.0919	0.130319324	0.11754417	22	13	16	11	11
sub-CC420182	F	52	Middle	50-59	0.093024827	0.098424915	-0.02075739	-0.008012634	-0.030711545	0.029650702	0.073151178	0.086319443	-0.0019	-0.1537	0.127468099	0.013613609	26	14	15	9	9
sub-CC420229	M	52	Middle	50-59	0.075765138	0.134338789	0.011950608	0.15069268	0.061025232	0.044882262	0.031398483	-0.006436528	0.0368	0.103	0.094568711	0.088751937	25	14	16	16	15
sub-CC420324	F	52	Middle	50-59	0.109739319	0.108104435	-0.009762765	0.045677357	0.077596024	0.069911835	-0.009542057	0.036666598	0.0389	0.0059	-0.036101829	0.088863612	26	12	15	18	18
sub-CC420412	M	52	Middle	50-59	0.027195867	0.067667684	0.091292084	0.095113068	-0.023760965	0.016102443	0.071208249	-0.025306876	-0.1041	-0.0229	-0.005139809	-0.006036507	26	13	14	10	6
sub-CC420589	M	52	Middle	50-59	0.11953009	0.097819906	0.069523813	0.160018007	0.075559296	-0.001029215	0.115356643	0.086948138	0.0211	-0.0341	0.040311823	0.017067857	22	12	15	8	8
sub-CC410182	F	53	Middle	50-59	0.131668516	0.133185766	0.132340111	0.055015755	-0.031166605	-0.001059614	-0.005232483	0.068748438	0.0016	-0.0302	0.002444525	-0.087568799	17	12	15	20	18
sub-CC410251	F	53	Middle	50-59	0.073029994	0.214593946	0.088130046	0.048066268	0.034486634	-0.062822592	0.149613868	0.040068138	0.0203	-0.2731	-0.012199019	0.117652175	26	12	16	20	18
sub-CC420143	F	53	Middle	50-59	0.113728845	-0.018864501	0.08637443	0.131045521	-0.022683719	0.0568555	-0.051793792	0.085415509	-0.0711	-0.1081	0.070580257	-0.120433297	26	14	16	15	16
sub-CC420204	F	53	Middle	50-59	0.118595806	0.100915622	0.133182539	0.205852957	0.100083442	0.019017535	-0.009711456	-0.016640291	0.0854	0.2472	0.046912202	0.059671694	26	14	15	17	18
sub-CC420236	M	53	Middle	50-59	0.014277773	0.125678578	0.018843362	0.190083872	0.022421279	0.041250285	0.02717238	0.068069073	0.0051	-0.025	0.051577181	0.061012308	24	14	15	11	11
sub-CC420396	M	53	Middle	50-59	0.095310718	0.039021082	0.086600471	0.155602788	-0.005690523	-0.015558042	0.062277572	0.074578201	0.0068	0.184	-0.035989587	0.083907747	26	14	16	18	20
sub-CC410094	F	54	Middle	50-59	0.04090194	0.016646405	0.152751168	0.110352328	-0.008997089	0.08151406	0.004377459	-0.026467443	-0.039	0.0055	-0.02002827	0.019908391	26	13	16	21	21
sub-CC410248	M	54	Middle	50-59	0.127851127	0.046513603	-0.065942273	-0.04763741	0.135729621	0.049378506	-0.06192798	0.008192311	-0.071	0.0135	0.025505699	0.10662382	26	11	16	15	11
sub-CC410325	F	54	Middle	50-59	0.03939432	0.070170336	0.013739542	0.020821768	0.03377655	0.025580795	0.071926351	0.037629628	-0.0908	0.0368	0.080071253	0.007162621	24	11	16	16	14
sub-CC420231	M	54	Middle	50-59	0.136344516	0.135300663	0.04314404	0.103720132	0.09734962	0.010711606	0.071474672	0.03819301	0.0026	0.0237	-0.077273962	0.025935095	26	14	16	18	18
sub-CC420261	F	54	Middle	50-59	0.072525138	0.075634998	0.040964032	0.109468906	0.065804214	0.006293829	0.12355525	0.06524825	-0.0195	0.11	-0.04791017	0.013280846	24	14	15	14	14
sub-CC420356	M	54	Middle	50-59	0.02004595	0.090631183	0.050041694	0.124917867	0.108529604	3.69E-05	0.050188179	0.05609786	-0.1572	0.0287	-0.000158668	-0.004797977	21	13	15	13	10
sub-CC420454	M	54	Middle	50-59	0.07741219	-0.013683975	0.109856875	0.166972818	0.123483581	0.083184496	-0.027394137	0.064233606	0.089	-0.0624	0.118051919	0.001966315	26	12	16	18	16
sub-CC420582	M	54	Middle	50-59	0.059973873	0.050880723	0.060069836	0.150740636	-0.011018174	0.053558923	-0.021415608	0.036504063	-0.0191	-0.0545	0.136925345	0.009286653	26	14	16	11	10
sub-CC410032	M	55	Middle	50-59	0.092540088	0.11972745	0.057458641	0.11306106	-0.078167142	0.05040211	-0.030377263	0.043828666	0.0276	0.1571	0.024549505	0.028163372	26	14	16	13	13
sub-CC410040	M	55	Middle	50-59	0.058808541	0.099417719	0.088069843	0.0483622	0.043294876	0.056948059	0.018981279	0.116597747	-0.0645	-0.2172	0.018932534	0.063544661	24	14	16	14	13
sub-CC410113	M	55	Middle	50-59	0.003160048	0.163084964	0.066423245	0.097947024	-0.009101644	0.003724023	0.061291677	0.049736936	0.121	-0.1211	0.004165285	-0.041499547	24	14	16	17	14
sub-CC410173	M	55	Middle	50-59	0.113218051	0.108258469	0.066495425	0.023045177	-0.048636318	-0.007102756	-0.009543967	0.019766624	0.087	-0.0092	-0.026941266	-0.023188655	17	13	16	16	12
sub-CC410179	M	55	Middle	50-59	0.123558056	0.102213183	0.084582805	0.171192156	0.028084426	0.054264436	0.158403333	0.141224061	-0.0036	0.0384	0.072101145	0.006474626	24	12	16	20	19
sub-CC420197	F	55	Middle	50-59	0.069313567	0.171517673	0.006332101	-0.025382382	0.066560531	0.025781977	0.013715961	0.035068659	0.0539	-0.0424	-0.089107505	0.073593329	26	14	16	17	17
sub-CC420222	M	55	Middle	50-59	0.032254584	0.107664555	0.131791923	0.139632186	0.052039258	0.055014818	0.042720726	0.126139733	0.0049	0.0803	0.012558003	0.001251186	25	13	16	12	11
sub-CC420241	M	55	Middle	50-59	0.081688893	0.051202334	0.124161776	0.105479125	0.196560807	0.071767163	0.012140216	0.00506398	0.0246	0.3356	-0.042359049	0.022507219	25	13	16	17	16
sub-CC420464	F	55	Middle	50-59	0.026228389	0.131230509	-0.006347808	0.045220298	0.028501759	0.032912105	-0.069190102	0.054578102	0.0814	0.1632	-0.043977036	0.104291956	25	13	16	17	14
sub-CC410101	M	56	Middle	50-59	0.23278472	0.187217277	-0.014266634	0.014326612	0.119802413	-0.007182275	-0.049184561	0.042233208	-0.0465	0.0076	0.159603179	0.004316168	26	14	15	17	14
sub-CC410226	M	56	Middle	50-59	0.022157259	0.07249931	-0.016724586	0.182794479	0.138003219	0.037274619	0.094141375	0.016912085	-0.0036	0.1852	0.112970803	0.003369887	17	12	16	16	17
sub-CC410243	F	56	Middle	50-59	0.098752194	0.119399023	0.032195761	0.017471072	-0.05538947	0.033196243	0.021396276	-0.006358106	-0.0392	-0.0154	0.060276881	0.101076685	25	14	16	12	11
sub-CC410390	M	56	Middle	50-59	0.054025191	0.063789412	0.04189891	0.099636309	0.008192502	-0.0073225	-0.052516346	0.128917857	0.1023	-0.0339	-0.036094237	-0.013335682	26	12	14	10	6
sub-CC420094	M	56	Middle	50-59	0.001994448	0.069823763	-0.042479952	0.108937812	0.164336548	0.02442969	0.073293299	0.109333191	0.051	-0.0191	0.039022709	0.053644748	25	13	15	19	17
sub-CC420100	M	56	Middle	50-59	0.094002151	0.051351675	0.034803912	0.046679821	0.04121726	-0.018742473	0.067250175	0.11945469	-0.0059	-0.1128	0.098247599	-0.001590262	25	13	15	12	10
sub-CC420137	M	56	Middle	50-59	0.0981301	0.063396248	-0.024028055	-0.043210318	0.091485762	-0.03255367	0.024752722	0.047184435	-0.0115	0.1677	-0.029521499	0.033467353	25	12	16	17	17
sub-CC420148	F	56	Middle	50-59	0.027401818	0.068915199	0.151098347	0.273526688	-0.022421219	-0.008977712	0.118235903	0.060881581	0.0309	0.1094	0.026156136	-0.038995396	26	11	16	16	15
sub-CC420180	F	56	Middle	50-59	0.015495455	0.161141007	0.032462406	0.119711007	0.093512367	-0.068336442	0.114447382	0.048569292	-0.0391	-0.0567	0.029011875	0.104282075	17	8	15	14	15
sub-CC420286	M	56	Middle	50-59	0.079522658	-0.056680691	-0.019748445	0.098425681	0.074325042	-0.012373433	0.019314472	0.056439422	0.0131	0.078	0.073914257	0.040718489	25	13	16	20	21
sub-CC410084	F	57	Middle	50-59	0.113644762	0.116873601	0.052664957	-0.03554214	0.13858895	0.073997609	0.022913992	0.124642692	0.0163	-0.0558	0.062061755	0.014354657	9	11	16	13	11
sub-CC410086	M	57	Middle	50-59	0.013082459	0.233062097	0.009913169	0.113753358	0.033492947	0.072642215	0.068438209	0.062852096	-0.0493	0.0484	0.042513127	0.069709725	26	14	16	17	11
sub-CC410119	M	57	Middle	50-59	0.063492132	-0.046246701	0.020422099	0.17598163	-0.090054321	-0.028316485	-0.027336869	0.077992076	0.0616	0.033	-0.020705366	-0.055211389	26	13	15	17	18
sub-CC410177	M	57	Middle	50-59	0.030354719	-0.042526118	0.040331135	0.104549298	0.150200436	-0.033400358	0.108872262	0.05834637	-0.02	-0.1696	-0.069482251	-0.009863804	25	8	13	15	13
sub-CC410387	M	57	Middle	50-59	0.115158409	0.141026893	0.052838731	0.102375872	0.092986364	0.024744312	0.069308164	0.078131888	-0.0004	0.1059	-0.074140912	-0.134287301	26	14	16	18	17
sub-CC420348	F	57	Middle	50-59	0.04543392	-0.0095155	0.110306364	0.096283199	0.027282478	-0.000718525	0.073264574	0.133429932	0.0526	0.3343	0.058677206	-0.014939389	25	12	16	17	13
sub-CC410287	F	58	Middle	50-59	0.048289622	0.020405428	-0.024987058	0.15967021	0.031707046	0.062753875	-0.023882035	0.068459887	-0.1002	-0.1948	0.035585346	-0.007570465	26	14	16	19	16
sub-CC410289	F	58	Middle	50-59	0.025262813	0.082184107	0.030081771	0.062640638	0.011148524	0.072072713	-0.004760364	0.035921161	-0.0227	-0.0618	-0.1413313	0.023953348	23	8	16	11	12
sub-CC410297	F	58	Middle	50-59	0.079462705	0.033100163	-0.010789516	0.140688515	-0.020524701	0.000888396	0.10272652	0.038786589	0.0159	0.1068	-0.046675953	0.010923735	21	11	16	17	16
sub-CC420157	M	58	Middle	50-59	0.12341833	-0.030787182	0.053850778	0.142245299	0.150194074	0.003711226	0.064778069	0.064822126	0.0102	-0.0735	0.052615176	-0.008455783	26	13	16	18	17
sub-CC420198	M	58	Middle	50-59	0.089509635	-0.011256851	0.129780037	0.036274359	0.058767574	0.019303782	-0.013656073	0.006508716	0.0627	-0.1106	-0.009790309	0.008767975	21	13	16	15	15
sub-CC510015	F	58	Middle	50-59	0.041299945	0.025968351	0.050434249	0.163476529	0.093385313	-0.0341434	0.029514032	0.094190235	0.0618	0.0357	0.076786486	-0.017775922	24	14	16	11	10
sub-CC510043	M	58	Middle	50-59	0.02977041	0.05269745	0.036610919	0.04472238	0.027479768	-0.080531975	0.042636857	0.056771437	0.0834	0.0427	0.123728976	0.086841484	22	14	16	15	13
sub-CC510161	M	58	Middle	50-59	0.054360766	0.10956635	0.116686905	0.126342924	0.070117972	0.024829079	0.08402412	0.10570156	0.0364	-0.1029	0.028652306	-0.001872355	13	8	15	21	15
sub-CC520042	M	58	Middle	50-59	0.097234683	-0.020987672	-0.010462264	0.082200263	0.029606161	-0.047565721	0.093038075	0.029990858	-0.0303	0.1084	-0.133866923	0.019939021	25	14	16	10	7
sub-CC520253	M	58	Middle	50-59	0.090930852	0.087139064	0.052007367	0.014614345	0.047294435	-0.020817624	0.036366622	-0.033667384	-0.0022	0.0506	0.14557047	0.181123989	24	9	15	13	13
sub-CC510050	F	59	Middle	50-59	0.101366362	0.004098515	0.10735621	0.117768752	-0.013926955	0.011160677	0.056675623	0.111240515	-0.0659	-0.0303	-0.276889584	-0.060379487	23	9	16	11	11
sub-CC510609	M	59	Middle	50-59	0.158364507	0.014391402	0.083256006	0.106605292	-0.024775535	-0.022249078	0.174912032	-0.028883997	0.0255	-0.0202	0.005381314	0.055978576	26	14	16	10	10
sub-CC520168	M	59	Middle	50-59	0.071639905	0.095294222	0.174420419	0.057800402	0.084982423	0.032401786	0.023872341	0.106688795	0.0243	-0.087	0.111521044	-0.00220563	26	14	16	12	12
sub-CC520197	F	59	Middle	50-59	0.224120681	0.200830081	0.060289787	0.141150223	-0.036888826	-0.017422227	-0.029714656	0.12237583	0.0098	-0.137	0.012731398	-0.095695911	19	13	16	13	9
sub-CC520287	F	59	Middle	50-59	0.017581694	0.036629184	0.019184111	0.144433095	0.041832999	0.018427044	-0.013737224	0.03913694	-0.0274	-0.1943	-0.160767063	-0.028143374	17	8	12	16	10
sub-CC520398	F	59	Middle	50-59	0.166987468	0.173011765	0.078958338	0.084131797	-0.01113066	0.008010079	0.046357583	0.021320705	0.0771	-0.0998	-0.068229827	0.039254888	21	12	12	16	18
sub-CC510039	F	60	Middle	60-69	0.013975242	0.030261171	0.054014183	0.202890604	-0.012902452	0.001229606	0.106306664	0.048213274	0.0558	0.1085	0.031825742	0.044518248	26	13	15	18	13
sub-CC510242	M	60	Middle	60-69	0.211920565	0.070165468	0.104607181	0.191663499	0.067538625	0.024958981	0.026945747	0.104669428	-0.0592	-0.0728	0.022641379	0.003565447	15	11	16	13	14
sub-CC510258	M	60	Middle	60-69	0.009629878	0.202359853	0.010108957	0.033839328	-0.038254235	-0.004408499	0.019728907	0.066664204	0.0778	-0.1511	0.082990366	0.009164956	24	10	16	15	12
sub-CC510259	F	60	Middle	60-69	0.01185434	0.084780922	-0.028037677	-0.013405253	-0.135525036	0.001137136	-0.013152633	0.005897451	-0.0463	-0.0802	0.032285253	0.078144965	24	9	16	16	17
sub-CC510284	F	60	Middle	60-69	0.112134368	0.097903904	0.173091714	0.108103184	0.074962863	-0.026244015	0.094884393	0.116378117	0.0399	0.0884	-0.033821064	0.045551814	26	13	16	17	17
sub-CC510568	M	60	Middle	60-69	0.11306391	0.040974496	0.062734216	0.041498803	0.002089354	0.001845372	0.143777478	0.089771897	-0.0268	0.0007	0.010785806	0.110269559	20	13	15	23	23
sub-CC520011	F	60	Middle	60-69	0.058326337	0.065164035	0.084396977	0.154120909	0.090670157	-0.024992445	0.017139986	0.116752958	-0.0363	0.1089	-0.092116946	0.053833454	23	12	13	17	15
sub-CC520065	M	60	Middle	60-69	0.21787105	0.064401985	0.08869343	0.17439941	-0.041292682	0.064157948	-0.012816466	0.18508285	0.0362	-0.1964	-0.014535673	0.064136743	14	7	14	17	14
sub-CC520480	M	60	Middle	60-69	0.121801401	0.131896333	0.054197752	-0.028484439	0.080354392	0.074478702	0.068912132	0.078403612	-0.0313	0.1554	0.088409954	-0.025945743	24	12	15	13	8
sub-CC520624	F	60	Middle	60-69	0.151479018	0.041696802	-0.013917024	0.027040141	0.014077663	-0.05411138	-0.005605582	0.17817657	-0.0448	0.0892	0.046919637	0.029638169	26	13	15	8	6
sub-CC510433	F	61	Middle	60-69	0.137723822	0.017415341	0.087893769	0.152642941	0.073690347	0.050930579	-0.137697986	0.074463345	0.0486	0.0182	0.174763823	0.028136233	10	5	10	19	17
sub-CC510551	M	61	Middle	60-69	0.177378039	0.073219965	0.112927679	-0.018055008	0.057921053	0.046163135	-0.003672981	0.135468288	-0.044	0.0815	-0.017651656	-0.015124677	22	13	16	13	11
sub-CC510648	F	61	Middle	60-69	0.045189979	0.05957858	-0.040818956	0.167619376	0.125952422	-0.052624538	-0.066949381	-0.021185386	-0.1087	-0.0009	-0.014569929	0.038853654	15	13	16	15	15
sub-CC520147	F	61	Middle	60-69	0.145860863	0.026573526	0.075645654	-0.053418699	0.020680577	0.03813591	-0.043579534	-0.033526966	0.0483	0.0387	0.134968907	0.011434412	23	13	16	10	8
sub-CC520175	M	61	Middle	60-69	0.07337382	-6.53E-05	0.052383513	0.139539421	0.15986539	0.033936654	0.115089596	0.125420589	-0.0175	-0.0962	-0.055383146	-0.025030653	25	11	16	13	13
sub-CC520775	F	61	Middle	60-69	0.079820073	0.241330299	0.07666774	0.123958367	-0.015773324	-0.081480391	0.00681744	0.028882804	-0.0104	0.0113	0.08386276	-0.049522822	21	12	16	11	10
sub-CC510115	F	62	Middle	60-69	0.143714149	0.095105591	-0.005874814	0.070291496	0.022421634	-0.005592353	0.02900831	0.010048542	-0.059	0.1141	0.052553344	0.025182519	20	9	11	15	14
sub-CC510255	M	62	Middle	60-69	0.094648195	-0.014622418	0.042767598	0.113997716	-0.028324898	0.040985065	-0.01542072	0.128051199	0.0327	-0.1021	0.148434284	-0.066200471	25	12	16	13	11
sub-CC510354	F	62	Middle	60-69	0.115452331	0.110669452	-0.032691618	0.139671154	0.081608681	-0.056962335	0.020700988	0.04705211	0.004	0.1018	0.05995939	0.144181238	24	6	15	11	10
sub-CC510438	M	62	Middle	60-69	0.110633324	0.040877623	0.084193213	0.082199671	0.05564597	0.028102419	0.102517561	0.12060449	-0.0717	-0.2708	-0.024416766	0.122469147	25	9	15	14	14
sub-CC510548	M	62	Middle	60-69	0.174089212	0.079452159	0.108570142	0.051179184	0.248474412	-0.074763067	0.143261111	-0.006564263	0.0753	-0.1348	0.048636878	-0.013749789	22	13	15	18	19
sub-CC512003	M	62	Middle	60-69	0.162466577	0.098089722	0.000862707	0.121046864	-0.023484311	0.039438026	0.009666652	0.036835549	0.0048	-0.0836	-0.20559736	0.094803543	24	8	15	16	13
sub-CC520097	F	62	Middle	60-69	0.151629354	0.085153503	0.036570254	0.139414872	0.00534339	0.032628224	0.017843325	0.086814746	0.0345	-0.1079	-0.052054555	0.037852551	26	12	15	17	15
sub-CC510342	F	63	Middle	60-69	0.074427072	0.11156931	-0.022289854	-0.005874378	-0.024833243	0.015939569	0.021635861	0.079572032	0.0298	-0.0355	-0.083024525	-0.015284874	23	10	15	16	16
sub-CC510486	F	63	Middle	60-69	0.215373641	-0.001215199	0.091144341	0.057974933	0.037412415	-0.010985453	0.012796297	0.097656807	-0.0482	0.0003	-0.054266486	-0.071434203	24	11	16	17	17
sub-CC520078	M	63	Middle	60-69	0.138220835	-0.01739115	0.05828451	0.204865895	0.118383946	0.052655509	-0.093018991	0.087203462	0.0048	0.0969	-0.097897347	-0.010489493	23	10	9	16	17
sub-CC520211	F	63	Middle	60-69	0.066332723	-0.033016262	0.015183904	0.144550169	0.066899952	0.028832468	0.074557474	0.005551478	-0.1537	0.0292	-0.07554744	0.02195564	25	14	16	14	16
sub-CC520215	F	63	Middle	60-69	0.084375094	0.041262584	0.03210068	0.014581452	0.147008104	-0.027018037	0.025143713	0.100648484	0.0729	0.2582	0.016618935	0.016070471	18	10	14	12	8
sub-CC520247	M	63	Middle	60-69	0.02217328	0.047727657	0.105769674	0.235866614	0.006969409	-0.050964356	-0.001216601	0.089422306	-0.0667	-0.0235	0.030374077	0.030164829	24	12	14	16	11
sub-CC520424	M	63	Middle	60-69	0.053702997	0.103364713	0.017106017	0.06480041	0.024426289	-0.007069419	0.075536407	0.04441251	-0.0008	-0.0844	-0.051891551	0.10387438	25	10	9	14	10
sub-CC520745	F	63	Middle	60-69	0.08642953	0.045635487	0.042041761	0.028086529	-7.77E-05	-0.066689267	0.129435318	0.059056029	0.0018	0.1858	0.126208188	0.088654339	25	14	16	17	13
sub-CC510163	F	64	Middle	60-69	0.067704569	0.010124838	0.064598273	0.00632453	0.069082921	0.011317376	0.021117288	0.008394676	-0.0033	-0.0429	-0.054653018	-0.037249837	17	10	16	14	11
sub-CC510323	F	64	Middle	60-69	0.140768961	0.064187845	0.098823366	-0.028064619	0.113138815	0.069215715	0.10547064	0.000363494	0.0393	0.0138	-0.047413863	0.053467758	23	10	15	14	15
sub-CC510329	M	64	Middle	60-69	0.07824111	-0.00991226	0.063507215	0.00851893	-0.07081119	0.00791614	0.043907435	0.068288298	-0.0834	-0.1602	0.069916106	0.0236023	25	12	16	10	11
sub-CC510415	F	64	Middle	60-69	0.171427325	0.096759597	0.04254203	-0.038280653	0.100813667	0.002906964	0.113752293	0.094279279	0.0136	0.1767	0.002036209	-0.095836376	18	10	16	20	18
sub-CC520002	F	64	Middle	60-69	0.130427888	0.020788889	0.06058213	0.092901993	0.10860508	-0.016676959	0.147370717	0.096315922	0.0669	-0.0139	0.063232274	0.026595119	25	14	16	9	6
sub-CC520053	M	64	Middle	60-69	0.016218812	0.27246161	0.030622585	0.02778132	0.076424628	0.037181305	0.103616996	0.099979381	0.0562	-0.0824	0.130638746	0.002179426	15	11	13	13	12
sub-CC520391	F	64	Middle	60-69	0.01149442	0.058080591	0.026022709	0.283613749	-0.031303157	0.071575188	0.010460651	0.054219701	-0.0474	0.056	-0.005544861	0.061347208	24	8	13	14	13
sub-CC520552	M	64	Middle	60-69	0.226044649	-3.03E-05	0.130988097	0.064386722	0.017521089	-0.000539264	-0.111503267	0.040992101	-0.1156	-0.0045	0.120482956	0.043869681	25	12	16	14	15
sub-CC520597	M	64	Middle	60-69	0.007179999	0.045763842	0.037942719	0.084734232	0.079255382	-0.031152185	0.13372688	0.066824631	-0.0238	-0.1929	-0.007269619	0.091209907	24	7	13	21	20
sub-CC520607	F	64	Middle	60-69	0.091919497	0.214500354	0.054585938	0.060133375	0.054322963	0.032433194	-0.090806427	0.072468358	0.1124	0.1721	0.041527695	0.012480042	22	11	4	12	11
sub-CC510355	F	65	Middle	60-69	0.085330882	0.053441735	0.052710706	-0.064307684	0.024593056	0.072235818	0.137127173	-0.034725108	0.0462	0.1335	-0.171353836	-0.054985077	25	14	16	11	12
sub-CC520239	F	65	Middle	60-69	0.195300419	0.082408401	0.078125575	0.031507993	0.074382408	0.025483528	0.139103868	0.046960077	-0.0179	0.0838	0.004899297	-0.02504984	14	10	14	13	14
sub-CC520390	F	65	Middle	60-69	0.093849858	0.123367068	0.112648675	0.032722314	-0.020301334	0.06647136	0.068346436	0.024609808	-0.0125	-0.0208	0.092732587	0.017535746	20	10	12	22	20
sub-CC520517	M	65	Older	60-69	0.015425714	0.047322944	0.09179711	0.100614938	-0.032527207	-0.047982234	0.009531212	0.083176792	0.1001	0.0065	-0.080381656	0.036871864	21	7	12	16	14
sub-CC520560	M	65	Older	60-69	0.1440192	0.13706378	-0.00966796	0.21000432	0.06611823	-0.01641369	0.068215465	0.039891526	0.0519	-0.1665	-0.04950772	-0.000821308	26	10	16	14	14
sub-CC510208	F	66	Older	60-69	0.083616211	0.031935117	-0.029515116	-0.00235814	0.070352704	0.072278069	-0.015529138	0.035666168	-0.0104	-0.056	0.004040922	-0.013221905	21	12	15	10	7
sub-CC510220	M	66	Older	60-69	0.123473492	0.175790053	0.071479794	0.20933787	-0.108747032	-0.006946763	0.076300653	0.071709021	0.0311	0.0389	0.028856811	-0.050203025	19	9	16	13	12
sub-CC510237	M	66	Older	60-69	0.054395799	0.074078779	0.132849888	0.127635589	-0.058281435	-0.071910288	0.071282473	0.053884855	0.0323	0.0137	0.047517025	-0.110885244	5	7	14	20	21
sub-CC510304	F	66	Older	60-69	0.106398299	0.067170861	0.075290564	-0.03941919	-0.016344995	-0.057142523	0.121593994	0.170195767	-0.0205	0.0365	0.075968192	-0.004873918	19	8	14	10	7
sub-CC510534	M	66	Older	60-69	0.053447674	0.136229275	0.094115017	-0.030967501	0.090677328	0.056618078	0.12526821	-0.003404662	-0.0944	-0.0194	0.031026039	-0.04844881	17	12	16	10	8
sub-CC520127	M	66	Older	60-69	0.025479835	0.082957549	0.073605021	0.061062596	0.096008997	0.011788812	-0.051952323	0.034422491	0.013	0.1732	0.207311099	-0.064966433	23	8	16	7	7
sub-CC520209	F	66	Older	60-69	0.087644896	0.074531642	-0.042141473	0.090744783	0.116647485	0.08014883	0.12670349	0.054076207	-0.0181	-0.0089	0.018366417	0.006787854	21	6	12	19	17
sub-CC520254	F	66	Older	60-69	0.050245438	0.087878992	0.106263297	-0.07778559	0.05057266	-0.102651957	0.092384087	0.110290577	0.0233	0.0924	0.000262565	-0.049521937	14	9	8	16	17
sub-CC520477	M	66	Older	60-69	0.028674724	0.125642324	0.020815181	0.045611398	-0.067911643	0.008787397	-0.060068538	-0.001961461	-0.1296	-0.1086	0.076568913	-0.021945525	19	14	16	13	8
sub-CC520503	M	66	Older	60-69	0.054519701	0.075444958	0.068255423	0.058243514	0.056542758	0.024447202	0.017324141	0.1171699	-0.0229	-0.0421	-0.127742341	0.07613658	26	13	12	14	14
sub-CC520562	M	66	Older	60-69	0.183169939	0.03046585	0.111286392	0.014873808	-0.096689225	0.025543695	-0.095411054	0.092052023	-0.005	0.1521	0.035756577	-0.015777179	23	11	14	14	11
sub-CC510226	M	67	Older	60-69	0.208027104	0.020047025	0.010592986	0.211350063	-0.062348885	0.014332606	0.018030139	0.052565778	0.0078	0.2197	0.074013226	0.035916618	15	5	13	22	19
sub-CC510392	M	67	Older	60-69	0.026585626	-0.022631867	0.141388783	0.090848062	0.065798246	0.050651209	0.11767835	0.086586387	-0.0241	-0.0077	0.016123339	-0.076063919	21	11	15	18	19
sub-CC520013	M	67	Older	60-69	0.017972439	0.108786873	0.018744355	0.222593802	0.035732761	0.061514563	-0.093339427	0.050926536	-0.0735	0.0095	0.093500256	0.153439726	17	9	16	15	12
sub-CC520122	M	67	Older	60-69	0.056893126	0.160058036	-0.007229171	0.126675866	0.143879794	0.009113769	0.075867662	0.017232457	0.0245	-0.055	-0.016244707	-0.062443733	25	14	15	19	18
sub-CC520134	F	67	Older	60-69	0.012616549	-0.034968071	0.095855109	-0.061484258	-0.012362018	0.036462607	-0.039409347	0.073331499	-0.02	0.0135	-0.008327586	0.015252036	20	10	13	17	13
sub-CC520200	F	67	Older	60-69	0.059696905	0.145677741	-0.038572721	0.092821139	-0.012347123	0.067351804	0.060649126	0.006186258	0.0006	0.1302	-0.007602135	0.001317198	22	12	15	14	13
sub-CC520673	M	67	Older	60-69	0.167027304	0.152574161	0.013573089	0.245578918	0.114795941	-0.003298032	0.124369621	-0.003436898	0.0821	-0.0791	0.002484395	0.164501465	24	11	16	17	16
sub-CC520868	M	67	Older	60-69	0.167686744	0.024878045	0.003899174	0.107116962	0.091309716	4.90E-05	0.059661138	0.103718273	-0.0083	-0.0389	-0.07500649	0.021874964	11	7	15	19	14
sub-CC510393	M	68	Older	60-69	0.065381929	0.030115589	0.015967202	0.120596347	-0.052977477	0.052237229	0.064265614	-0.006762579	0.0297	-0.0743	0.066971592	0.148466261	22	10	15	18	17
sub-CC510480	M	68	Older	60-69	0.141218006	0.002769981	0.000581567	0.055864147	0.017294646	-0.008058036	0.052938003	0.052982792	0.013	0.0002	0.100605995	0.090844153	19	8	16	17	16
sub-CC520279	F	68	Older	60-69	0.151445462	-0.047459485	0.025178123	0.064806194	-0.006058718	0.011121668	0.00987826	0.10316176	-0.0475	-0.0247	0.000127753	0.043500676	22	14	16	18	15
sub-CC520980	M	68	Older	60-69	0.281866669	0.158256824	0.024667111	0.111451867	-0.04614899	-0.009270126	0.069365063	0.06892428	0.0077	-0.1253	-0.025513871	-0.014566096	17	11	11	19	19
sub-CC610022	F	68	Older	60-69	0.065885342	0.112835288	0.066081906	0.059029439	0.07840832	0.011484212	-0.000807233	0.055528528	0.0988	-0.0021	-0.031158632	-0.09029699	22	9	14	7	6
sub-CC610028	M	68	Older	60-69	0.07579588	0.032418037	0.059155298	0.204195424	0.017422734	-0.056134447	0.01020726	0.05559248	-0.0971	0.0181	0.17936307	0.032739209	21	11	13	15	9
sub-CC610051	M	68	Older	60-69	0.07096518	0.248005839	0.073553909	0.211708041	0.078788248	0.018647601	0.109840161	0.014317145	0.0686	-0.1534	-0.009291354	-0.031155203	20	13	16	18	18
sub-CC620121	M	68	Older	60-69	0.058598795	0.054903962	0.019141079	0.168171487	0.059988397	-0.02277365	0.194847091	0.027371448	-0.0308	-0.0431	0.095824645	-0.033234838	13	2	13	18	15
sub-CC620259	F	68	Older	60-69	0.068323349	0.040841284	0.008748546	0.045431996	0.078581708	0.056166165	0.023444248	0.127406897	-0.0622	-0.0407	-0.058465404	-0.022000539	21	11	11	9	6
sub-CC620359	M	68	Older	60-69	0.018420952	0.126614622	0.013526057	-0.026269689	-0.009150924	0.062945917	0.023430042	0.0609239	-0.1117	0.0834	0.046904447	0.040535925	12	8	15	15	9
sub-CC620406	M	68	Older	60-69	0.036009404	0.006337456	0.004929646	0.249232782	-0.010785828	0.019505603	0.146348272	0.104896579	-0.0043	0.0833	-0.010645806	0.001071453	19	12	14	21	15
sub-CC610099	F	69	Older	60-69	0.017008206	-0.072998681	0.033094258	0.0739	-0.024955455	0.06998816	-0.027543483	0.140205277	-0.0054	-0.0941	-0.048400502	-0.014056278	26	14	15	10	10
sub-CC610288	M	69	Older	60-69	0.040831391	0.082896216	0.00627589	0.004550977	0.07336448	0.029713302	-0.004091334	0.215835232	-0.0762	0.0633	0.091771199	-0.01292998	26	14	16	15	13
sub-CC610308	M	69	Older	60-69	0.118783478	0.107062189	0.002193836	0.120050906	-0.007879753	0.051398897	-0.051315042	0.027294791	-0.0322	0.1094	0.086052288	-0.020331915	18	5	13	20	19
sub-CC610594	F	69	Older	60-69	0.101323301	0.096856903	-0.077735767	-0.002456303	-0.001530994	-0.033089039	0.11697361	0.090774648	-0.0211	-0.1044	-0.004856872	0.032077248	17	12	15	15	16
sub-CC620073	M	69	Older	60-69	0.060288283	0.11465095	0.058993332	0.021998713	0.031500078	0.031069703	0.017395229	0.032349219	0.051	0.1009	0.035311916	-0.072999278	22	11	4	14	17
sub-CC620262	F	69	Older	60-69	0.076956582	-0.035474484	0.117295238	0.036656947	0.020548405	-0.069260154	0.047498513	0.136200242	-0.0682	-0.0787	0.061305786	0.085930584	18	14	15	12	12
sub-CC620429	M	69	Older	60-69	0.107908349	0.069814978	0.054861046	0.015812138	-0.110400349	-0.006647947	-0.016463563	-0.112776228	-0.0731	0.0858	0.028515401	0.085865937	19	4	14	13	10
sub-CC620479	M	69	Older	60-69	0.085940262	0.031253606	-0.0303825	0.054538316	0.046290534	-0.020627194	-0.012261365	0.087024773	0.0674	0.128	0.111907528	-0.147089464	26	13	15	18	15
sub-CC620785	M	69	Older	60-69	0.183603291	0.064195805	-0.037075666	-0.081578286	-0.07553927	0.054756221	0.13686452	0.14167736	-0.0452	0.0053	0.081654113	0.075873879	18	11	16	14	11
sub-CC621184	M	69	Older	60-69	0.068025751	0.038784507	-0.049666081	0.043653167	-0.016188951	0.015595286	-0.018812451	0.077842968	-0.0152	0.1028	0.051202151	0.048831925	23	9	15	17	12
sub-CC610039	M	70	Older	70-79	0.202755208	0.048951236	0.084723076	0.069623358	-0.017159323	0.031077494	0.012965334	0.110800715	-0.0281	0.0874	0.023987008	-0.048972899	13	11	14	20	21
sub-CC610372	M	70	Older	70-79	0.102946495	0.044559753	0.081188716	0.039508746	0.057435216	-0.091402402	-0.038644036	-0.009587126	0.0383	-0.0193	-0.098671516	-0.071808281	25	3	10	12	10
sub-CC610496	M	70	Older	70-79	0.054156343	0.065329173	-0.029012878	-0.005627157	-0.056064792	0.008377971	-0.059037115	0.029530673	-0.1297	-0.0846	0.078139455	0.00692591	15	7	14	20	19
sub-CC610625	F	70	Older	70-79	0.041778324	0.126470817	0.124357623	-0.028800041	-0.061415507	-0.0361033	-0.081245581	0.12680295	-0.0879	-0.1735	-0.054220746	-0.091525416	24	11	0	11	7
sub-CC610671	F	70	Older	70-79	0.162513037	0.078720234	-0.008341015	0.060388567	-0.012305759	-0.024517134	0.064240555	0.101978089	0.0494	-0.0837	0.0067212	-0.048353845	14	10	16	8	11
sub-CC620085	F	70	Older	70-79	0.066122143	-0.055809106	0.111474768	-0.08320038	0.119250793	0.042117836	0.061414012	0.078157779	0.0108	-0.2545	0.05371492	0.003659862	25	10	16	14	10
sub-CC620496	F	70	Older	70-79	0.011824875	0.181573474	0.034706868	0.048094906	0.022802108	-0.018197601	0.115581436	0.02465502	0.068	0.0166	-0.186075011	0.107417559	26	10	16	14	11
sub-CC620821	M	70	Older	70-79	0.036233503	0.049939521	-0.041643756	0.066437415	0.075103117	0.040370945	0.066771582	0.125084307	0.0803	0.0055	0.060413187	0.123547125	18	5	10	19	17
sub-CC610285	M	71	Older	70-79	0.085610468	0.103623869	-0.008482167	0.0797105	0.044670672	-0.000866335	0.123021004	0.099411821	0.0138	-0.1637	0.056810293	0.112331868	22	13	16	4	4
sub-CC610575	F	71	Older	70-79	0.184002709	-0.080497136	0.029260303	-0.002545874	0.016081969	0.018448938	0.052505011	0.044759037	-0.0267	0.0878	0.050068055	-0.037878773	18	3	15	11	8
sub-CC610653	M	71	Older	70-79	0.137890176	0.124124597	0.018087074	0.101927359	0.10114126	-0.016898089	-0.006968245	0.086533547	-0.0065	0.1084	-0.050199443	0.016810974	24	12	16	14	15
sub-CC620090	F	71	Older	70-79	0.220025192	0.080358092	0.05402738	0.118745928	0.110294981	0.03333376	-0.002013158	0.082739403	0.1166	0.0658	0.132403975	0.039011394	18	13	16	10	6
sub-CC620118	F	71	Older	70-79	0.059994893	0.073706838	-0.027919002	0.08258626	-0.002466056	0.021561666	-0.122400786	0.110201257	0.0079	-0.2925	0.070554634	0.082808088	16	12	15	5	4
sub-CC620619	M	71	Older	70-79	0.022279204	-0.013910054	0.084136976	0.092783692	0.071810561	-0.008889778	0.106371156	0.059988776	-0.0471	-0.037	0.063594041	-0.036767064	25	10	16	16	12
sub-CC620659	F	71	Older	70-79	0.227390502	0.071727912	0.107068698	0.121571213	0.125267647	-0.119103182	0.10608901	0.078495716	-0.0863	-0.022	0.057547701	0.088449315	25	13	15	18	14
sub-CC620793	M	71	Older	70-79	0.268187226	0.067389658	-0.010528456	0.146142339	0.016853149	-0.005381768	0.107862156	0.062676751	-0.0367	-0.1123	-0.062909253	0.007705314	20	10	16	14	13
sub-CC610040	M	72	Older	70-79	0.145766873	0.063920753	0.033183846	0.051840202	-0.01013464	0.028108569	-0.042796878	-0.020071464	0.0345	-0.1076	0.019516501	0.029376288	26	14	16	12	11
sub-CC610046	M	72	Older	70-79	0.008590243	0.054160274	-0.019011198	0.146452203	0.0023304	-0.003911932	0.086093878	0.099999523	0.0311	0.068	-0.029251626	-0.019283274	19	13	16	19	18
sub-CC610178	M	72	Older	70-79	0.129725954	-0.000470085	0.023485896	0.129236775	-0.062281401	0.015749005	-0.054144732	0.098088284	0.0081	-0.0349	-0.083132592	-0.075611216	23	11	16	15	15
sub-CC610292	F	72	Older	70-79	0.169791752	0.052785638	0.095196531	0.138210788	0.023556407	0.062942	0.053552295	0.106939612	0.039	0.0255	0.012337872	0.056219353	26	7	16	13	13
sub-CC610405	F	72	Older	70-79	0.078622671	0.117579387	0.085371646	0.042197559	0.063733679	0.042071553	-0.066909571	0.16507859	-0.0263	0.1164	-0.012844777	0.115386027	12	6	14	11	10
sub-CC610576	F	72	Older	70-79	0.119648734	0.115811898	0.036013191	0.109138514	0.031257999	-0.03374148	-0.016687944	0.042013396	0.0028	-0.1219	0.063839871	0.047868674	19	11	15	16	16
sub-CC620560	M	72	Older	70-79	0.033275819	0.003399504	0.027065212	0.104920407	0.018386996	0.125081808	-0.066279254	0.100602531	0.0397	-0.0218	-0.010547831	0.049955631	26	14	15	17	16
sub-CC621199	M	72	Older	70-79	0.207633651	0.09597285	0.09367575	0.122388291	0.066724816	-0.028528588	0.079554533	0.007107153	0.0326	-0.1447	-0.044325038	0.074365389	22	12	16	20	20
sub-CC621248	F	72	Older	70-79	0.042058957	-0.110394082	0.053854676	0.047894329	0.072352817	-0.020723005	0.100991024	0.086889794	-0.0752	0.1262	-0.081542697	0.039055647	25	14	16	16	14
sub-CC610058	M	73	Older	70-79	0.021466254	0.011740197	0.038581142	0.07912546	0.082702131	0.00619051	0.095342611	0.000602006	0.0811	0.0575	-0.083167864	0.124759234	22	9	16	20	15
sub-CC610469	F	73	Older	70-79	0.005338632	0.083517775	-0.055809628	0.102473547	0.082334729	-0.021691563	0.091468098	0.028055614	-0.0749	0.1465	-0.070637427	-0.060154656	17	10	16	15	13
sub-CC620114	M	73	Older	70-79	0.036780448	0.067718138	0.038608425	-0.029161141	0.108618068	0.01262368	0.107491533	0.080883049	-0.0088	0.1511	0.044499976	-0.010047967	23	13	15	12	9
sub-CC620526	F	73	Older	70-79	0.160601697	0.162020754	0.033985039	0.044648956	-0.020641689	0.005159561	0.114836292	0.071650918	0.1051	0.0218	0.073065966	0.085242854	10	11	16	11	6
sub-CC620549	F	73	Older	70-79	0.011805029	0.070818059	0.018306382	0.138075534	0.127064382	-0.048986228	0.11699621	0.099703326	0.0373	0.2056	0.159085803	0.087625974	21	9	13	14	11
sub-CC621642	M	73	Older	70-79	0.063552669	0.135135219	0.175939993	0.10734123	0.054338166	0.027664771	0.100750283	-0.009175572	0.0478	0.0071	-0.032047789	-0.112757924	25	10	16	16	16
sub-CC610614	F	74	Older	70-79	0.102972758	0.101964359	0.053777951	0.064226946	0.025143985	-0.050923539	0.009236629	0.091468237	0.0004	-0.0393	0.059790055	0.005151577	25	14	16	15	13
sub-CC620005	F	74	Older	70-79	0.011557729	0.052550961	0.129069629	0.170495452	0.07096874	0.017551781	0.051869232	0.044921002	0.119	-0.0501	0.103615496	0.038946435	26	6	13	14	13
sub-CC620314	F	74	Older	70-79	0.00069804	0.035904805	-0.047059005	0.03318855	0.030979517	0.001497201	0.031874416	0.033834649	0.0363	0.0416	0.102049814	0.013912589	14	6	14	16	17
sub-CC620490	F	74	Older	70-79	0.132208553	0.120945853	0.032344406	0.0802219	0.076263026	0.118913983	0.105159376	0.05749175	0.0068	-0.1817	-0.034776309	0.039239323	20	11	16	16	12
sub-CC620557	F	74	Older	70-79	0.039740453	0.107441623	-0.008517362	0.038359083	-0.032944855	-0.06338318	-0.074041833	0.139577276	0.0339	-0.0236	-0.024984448	-0.1068666	24	10	16	16	19
sub-CC620592	F	74	Older	70-79	0.149116657	0.015824977	0.042602878	0.075096855	0.088805485	0.028911988	0.112465137	-0.007023049	0.0717	-0.0524	-0.018956572	0.053021123	25	13	16	14	12
sub-CC610210	M	75	Older	70-79	0.26322425	0.00664217	-0.093956966	0.149460507	-0.02053806	0.003062469	0.047284518	0.058392142	-0.1572	0.0553	0.016139041	0.09204322	24	14	16	18	15
sub-CC610392	F	75	Older	70-79	0.101728571	0.109426228	-1.99E-02	-0.004939116	0.044485102	-0.021464632	-3.00E-02	0.155844507	0.0684	0.0004	0.067674603	0.040836822	25	11	16	8	7
sub-CC620129	M	75	Older	70-79	0.06290962	0.07963334	0.055064815	0.070053759	0.083672202	-0.000286059	0.121580106	0.062228707	-0.0405	-0.198	0.069510178	0.095022434	22	8	15	17	13
sub-CC620284	F	75	Older	70-79	0.111132839	0.089250555	0.085476778	0.153863242	0.064764644	-0.004749033	0.0460015	0.09445002	-0.0504	0.002	-0.105722794	0.067333942	25	12	16	13	9
sub-CC620454	F	75	Older	70-79	0.04099929	0.154497366	0.053905301	0.154443268	0.010223214	0.068978933	0.180709586	0.107888809	0.0255	-0.0069	0.064466303	0.111164307	22	14	16	12	11
sub-CC620466	M	75	Older	70-79	0.037015361	0.008810705	0.023358005	0.136207281	0.027353102	0.022335453	0.061630521	0.116842245	0.018	0.0592	-0.052514649	0.088941486	25	9	15	12	11
sub-CC620515	F	75	Older	70-79	0.215238952	0.034085998	-0.016199952	0.042792171	-0.065244481	0.021958991	0.062901271	0.083587638	-0.0471	0.0396	-0.04068308	0.074661975	15	11	15	9	7
sub-CC621128	M	75	Older	70-79	0.021170955	0.102411168	0.070324391	0.126914422	-0.122412796	-0.003507969	0.018739846	0.097749732	-0.0482	0.0715	-0.044857169	0.062946195	26	10	16	10	6
sub-CC610061	F	76	Older	70-79	0.020425631	0.058551283	0.038184738	0.042452992	0.034793199	0.000368963	-0.012757267	0.067285936	-0.0491	0.0899	-0.004031193	-0.018252868	21	11	13	9	0
sub-CC610146	F	76	Older	70-79	0.013056961	-0.050782859	0.031391582	0.033159363	-0.059996197	-0.028379414	0.02769915	0.083270287	0.0438	-0.0782	0.005669119	-0.070028578	19	12	14	14	11
sub-CC610227	F	76	Older	70-79	0.111065341	0.06725521	0.044977741	0.061736174	-0.008126061	-0.033661476	0.162793545	0.039690765	-0.0278	-0.0418	-0.041886946	-0.087725704	25	14	14	4	3
sub-CC610568	M	76	Older	70-79	0.074950757	0.067045485	0.02461598	0.173034738	0.075295387	-0.007384732	0.093802612	0.033373414	-0.0525	0.0525	-0.006281588	-0.003169798	25	14	16	16	15
sub-CC620193	M	76	Older	70-79	0.029320691	-0.051741887	0.029414411	0.051762768	0.003304299	0.032261459	0.094348515	0.062412454	0.0958	-0.0817	0.070367396	-0.007472063	18	10	15	10	8
sub-CC620264	F	76	Older	70-79	0.125950563	0.089028592	0.105540393	0.160220122	0.039039445	0.024753524	0.037007741	0.038392452	0.0212	-0.129	0.053503462	0.04312576	17	13	12	6	4
sub-CC620405	F	76	Older	70-79	0.046267325	0.018514286	0.051529247	0.040801108	0.119151633	-0.042676379	0.027397546	0.002364194	0.038	0.0741	0.031151667	0.031181993	13	6	8	6	3
sub-CC620413	M	76	Older	70-79	0.033169213	-0.021826017	-0.002660425	0.156172442	0.076869627	-0.004184467	0.109069815	0.005239258	-0.0325	0.0845	0.033344833	0.078018239	23	7	15	16	12
sub-CC620610	M	76	Older	70-79	0.016796677	-0.023025086	0.038706894	0.0456363	0.045979128	0.045766363	0.120352688	0.006261005	-0.0181	0.0763	-0.008722455	0.056251947	22	14	16	11	5
sub-CC621011	M	76	Older	70-79	0.109120669	0.104325537	0.037922161	0.243505958	-0.03465276	-0.014252079	-0.028364569	0.12261278	0.0397	-0.219	-0.038162241	-0.056727582	23	10	12	4	1
sub-CC610052	M	77	Older	70-79	0.109690543	0.111313749	-0.078930335	0.202506064	0.013114776	0.05258631	-0.131351911	0.023160971	-0.0678	-0.0007	-0.047026505	-0.031702351	24	8	14	14	10
sub-CC610076	F	77	Older	70-79	0.211211404	-0.001109386	0.039023676	0.013253614	-0.034961179	-0.014453599	-0.099111052	0.078510395	-0.0336	0.1264	0.015839727	-0.044403972	25	10	16	17	16
sub-CC610212	F	77	Older	70-79	0.159205201	0.061785994	-0.000484827	0.087601827	0.064167392	0.01407701	0.12838351	-0.025119256	0.0308	-0.1037	0.055616614	-0.029157065	13	10	12	10	7
sub-CC610508	F	77	Older	70-79	0.158227667	0.100486912	0.070932835	0.081890017	0.046785552	-0.003580033	0.133265245	0.122684767	0.1118	-0.1691	0.079949609	0.032790865	6	7	13	14	0
sub-CC610631	F	77	Older	70-79	0.126720261	0.004339742	0.001898056	0.004917248	0.012833998	0.040033793	0.037184795	0.049781895	-0.0337	0.1282	0.030834155	0.039580092	10	10	15	13	10
sub-CC620279	M	77	Older	70-79	0.188486006	0.031477243	0.049282704	0.185459605	-0.009900052	0.029020347	0.054078629	0.084612875	-0.0733	-0.1425	-0.038480875	-0.019254092	24	14	15	14	13
sub-CC620444	F	77	Older	70-79	0.110126492	0.075041715	0.008699569	-0.025703149	0.020190326	0.045655314	-0.093073761	0.086454036	0.0528	-0.0835	0.012674463	0.044254326	23	8	16	8	5
sub-CC620685	F	77	Older	70-79	0.076029794	0.07885129	0.062461207	-0.064422785	0.033018684	0.052469239	-0.08499055	0.022018333	0.0611	-0.1466	0.041150457	0.0572524	8	4	9	17	12
sub-CC620354	F	78	Older	70-79	0.116300418	0.092633534	0.102572024	0.096101529	-0.074449528	0.008378392	0.072220146	0.037983661	-0.1883	-0.1035	-0.047906809	-0.031802037	24	6	7	12	9
sub-CC620436	M	78	Older	70-79	0.093940285	0.083623313	-0.00297317	0.153246368	0.121520778	-0.054854681	0.055145635	0.011987825	0.158	0.0472	0.037214913	0.059786147	26	14	16	10	7
sub-CC620720	F	78	Older	70-79	0.014586448	0.038324951	0.113826174	0.100415743	0.091602263	-0.035870429	0.077567186	0.140149307	0.0327	0.2695	-0.099799207	0.090623613	17	14	16	14	13
sub-CC620885	M	78	Older	70-79	0.069027219	0.051820189	0.149797531	0.229386394	-0.012129764	0.014518524	0.088391516	0.026117062	0.0428	-0.1822	0.003059614	0.013720734	23	14	15	11	8
sub-CC620919	M	78	Older	70-79	0.110196083	-0.001927658	0.02798471	0.120950755	0.023465261	-0.069038979	-0.108003418	0.020487867	-0.063	0.0626	0.083577112	0.134060638	17	8	12	7	7
sub-CC710037	F	78	Older	70-79	0.062598026	0.052437489	-0.056804134	0.175713426	-0.030588353	0.033083537	0.051587395	0.040043276	0.0113	-0.1058	0.044176376	0.00874873	22	9	16	15	12
sub-CC720180	M	78	Older	70-79	0.153814482	0.190604549	0.094326255	0.254335595	-0.155567466	0.003349768	0.125824139	0.089034989	-0.0572	-0.0278	-0.094363554	0.044507537	10	9	12	12	7
sub-CC720188	M	78	Older	70-79	0.082250421	-0.004480211	0.060691867	-0.004763506	0.057021199	0.017110258	0.057534003	0.155303587	-0.0285	-0.0219	0.106110723	0.031884397	25	13	16	15	14
sub-CC721888	F	78	Older	70-79	0.099641329	0.055125207	0.063698315	0.077962643	0.032867908	0.069194521	0.045039598	0.038504338	-0.0049	0.0042	0.019645261	-0.064822812	11	9	16	13	12
sub-CC621284	M	79	Older	70-79	0.100643537	0.034234619	0.096324841	0.078110339	-0.021246655	-0.010708941	0.108859193	0.005237468	0.1082	-0.1354	0.069234211	0.053052718	19	6	14	12	8
sub-CC710486	F	79	Older	70-79	0.086463357	0.111178076	0.057511347	0.014994986	0.060935813	0.028833086	0.078349408	0.042581397	-0.1342	-0.052	0.049987692	-0.069916347	17	9	15	12	8
sub-CC710858	M	79	Older	70-79	0.192419896	0.108037099	-0.013645874	0.068484941	-0.016954673	-0.043907391	-0.004428991	0.094055406	0.0201	-0.0126	0.09391638	0.058634436	15	9	15	3	1
sub-CC720119	M	79	Older	70-79	0.042130938	0.189455885	-0.062044064	0.03027606	0.070395001	0.006903362	0.032823532	0.124321873	0.0353	-0.0075	0.079838647	-0.027619576	19	14	14	4	0
sub-CC720511	M	79	Older	70-79	0.043312108	-0.023526272	0.036249538	0.129548123	0.06304991	0.016230802	9.18E-05	0.086567755	0.017	-0.1828	-0.10978435	-0.0210727	26	14	14	16	15
sub-CC720670	F	79	Older	70-79	0.078294202	0.08725439	0.114765657	0.104032454	0.020476822	0.116905866	-0.033056608	0.106740133	-0.0231	-0.1989	0.078424996	0.055619709	14	7	14	9	7
sub-CC720941	M	79	Older	70-79	0.061300092	0.016411138	-0.002181121	0.00940152	0.11599606	0.009143265	-0.039311145	0.073877188	0.0242	-0.087	0.014601203	-0.030988093	20	13	16	17	15
sub-CC721107	F	79	Older	70-79	0.023220997	0.11188726	-0.012805525	-0.015551382	0.11812934	-0.012428792	0.043628517	0.079646236	0.0663	0.0021	0.021106505	0.030558383	7	11	15	10	9
sub-CC721292	M	79	Older	70-79	0.016760058	0.07744778	-0.010766473	-0.001484516	0.062857048	0.032887385	0.185723761	0.014558298	-0.0172	0.0337	-0.05843107	-0.0104391	19	8	16	13	14
sub-CC721519	F	79	Older	70-79	0.206761424	0.106602547	0.072332589	0.153775275	0.11589516	0.009302444	0.069780391	0.038685944	0.0462	-0.047	0.005969139	0.173680467	22	13	12	11	9
sub-CC721585	F	79	Older	70-79	0.116987737	0.173565158	0.061549426	-0.013086268	-0.04813202	0.036921071	-0.045098195	0.077001096	-0.0096	0.3493	0.062159103	-0.011894458	13	8	11	14	11
sub-CC722536	F	79	Older	70-79	0.043248209	0.012418524	-0.029934105	-0.004014382	0.000773135	0.032247455	0.045570696	0.121068233	0.0248	-0.1798	-0.028510714	0.032321868	11	4	8	13	13
sub-CC722542	M	79	Older	70-79	0.093938031	0.060553119	0.084972369	0.078740816	-0.053018841	0.070744701	0.091092612	0.077685773	0.124	0.0118	-0.034947529	0.08912959	9	4	9	14	9
sub-CC710494	M	80	Older	80-88	0.124944457	0.087873716	0.140248402	-0.071568807	0.068545125	0.029554372	-0.026136174	0.02616748	-0.0081	0.1219	-0.021902754	-0.034208837	22	10	14	7	5
sub-CC711027	M	80	Older	80-88	0.152587147	0.030317668	-0.000776932	-0.057485096	0.052598182	0.089085087	0.054708044	0.077999931	0.0329	-0.1972	0.075334699	-0.007396144	22	10	14	3	7
sub-CC711128	M	80	Older	80-88	0.078590549	0.183037886	0.051428546	-0.013404828	0.068368011	0.047495382	-0.001881681	0.057143771	-0.0336	0.0416	0.013972073	0.138537009	21	11	13	7	6
sub-CC711158	M	80	Older	80-88	0.017815643	-0.054833547	0.001046474	0.071071279	-0.008810441	-0.038452177	0.06707521	0.145866592	0.0274	-0.2211	0.044943501	0.006741857	16	8	15	16	15
sub-CC720103	M	80	Older	80-88	0.014941745	0.061132638	0.031269168	0.139086251	0.094534934	0.011707711	-0.091654734	0.073963227	0.0831	-0.046	-0.000150504	-0.019949503	25	14	13	20	20
sub-CC720238	F	80	Older	80-88	0.087766219	0.066196916	-0.066388222	0.058138793	0.076728102	0.029918575	0.020085977	0.137601267	-0.0301	-0.0681	0.00055924	0.020801024	21	11	16	6	4
sub-CC720304	F	80	Older	80-88	0.049260999	0.172297475	0.032432552	0.192308001	0.084304756	-0.089925085	0.031872042	0.055530737	-0.0659	0.2348	-0.01227236	0.037847259	12	4	8	18	18
sub-CC720329	M	80	Older	80-88	0.053915494	0.013458309	-0.065818053	-0.037910404	0.014383494	-0.02324577	0.077811414	0.18926817	0.0119	-0.1781	0.007267141	-0.026377614	18	7	13	7	6
sub-CC720497	F	80	Older	80-88	0.069547827	0.033111607	0.022398434	0.003827941	0.010066201	0.047569405	0.111574585	0.086829296	0.0624	0.1948	0.083132442	0.097513503	20	11	13	11	7
sub-CC721291	F	80	Older	80-88	0.158981734	0.130275445	0.080173082	-0.007411513	0.052230638	0.037539998	-0.083563294	0.151344699	-0.0102	0.2423	0.060770255	-0.019107293	21	7	15	15	14
sub-CC721648	F	80	Older	80-88	0.239548254	0.021052116	0.053190064	0.035152922	0.032052053	0.064202103	0.11783624	0.121310631	-0.0714	0.1003	0.036439321	-0.091504409	23	10	14	11	8
sub-CC721707	F	80	Older	80-88	0.183262677	-0.089881498	0.089657332	0.070135351	0.064891737	0.016905435	0.025608329	0.17525579	-0.1068	-0.1358	-0.023425783	-0.034031263	24	14	15	16	16
sub-CC721894	F	80	Older	80-88	0.121892779	0.02286633	0.098209191	-0.033098036	0.056611068	0.033585078	0.260902475	0.080722867	0.0136	-0.2118	-0.005231952	0.047360671	18	11	12	13	6
sub-CC723197	F	80	Older	80-88	0.115622209	0.127199231	-0.000851594	0.064503485	-0.032867588	-0.021634457	0.056990604	-0.01887745	0.0093	-0.0721	0.011219218	0.042354932	25	14	13	16	12
sub-CC710313	M	81	Older	80-88	0.205404809	0.000627965	0.139903259	0.079326476	0.036787314	-0.052040965	0.057220765	0.073907031	0.0499	0.1658	-0.039471211	0.053152354	15	12	13	12	11
sub-CC710350	M	81	Older	80-88	0.020797242	-0.009033313	0.030343482	0.056657236	0.061515711	0.014067072	0.098620962	0.081887117	0.0346	0.0891	0.131567359	0.081395404	25	9	14	11	9
sub-CC720622	F	81	Older	80-88	0.07502404	0.176408212	-0.02085487	0.02008869	0.142861782	-0.047741049	0.049029399	0.154210903	0.0243	-0.035	-0.05847747	0.097055083	23	12	16	12	11
sub-CC720646	M	81	Older	80-88	0.041451651	0.106049347	0.017661863	0.083402343	-0.013834721	-0.03868464	0.021294393	0.122433127	-0.0238	-0.0431	-0.02273439	0.009795385	19	7	16	16	12
sub-CC720685	M	81	Older	80-88	0.082426363	0.145191202	-0.048998695	-0.042193006	-0.070699264	0.035146356	-0.029912545	0.09018508	0.0821	-0.22	-0.024288923	-0.0724563	9	8	14	15	15
sub-CC721618	F	81	Older	80-88	0.030728904	0.077555724	-0.004662221	-0.107862296	0.001035258	0.039142012	0.085354738	0.056773882	-0.0909	-0.0123	-0.011160128	0.110852107	17	10	14	19	8
sub-CC710416	F	82	Older	80-88	0.043660742	0.115144781	0.107271581	0.054017202	0.050788018	0.051109371	0.100162387	0.132688956	-0.0322	-0.0007	0.041246723	-0.095163769	22	8	15	9	15
sub-CC710462	F	82	Older	80-88	0.075456408	0.057922264	0.099457263	-0.006207532	-0.017265719	0.056746741	0.180937261	0.060173297	-0.0377	-0.0639	0.091366663	-0.022407865	20	11	16	13	11
sub-CC710664	F	82	Older	80-88	0.066434164	0.142725823	0.13089528	0.018721492	-0.027882932	0.055482122	0.078391016	0.061604017	-0.1053	0.0528	0.063645886	-0.031945338	13	11	4	17	14
sub-CC720023	F	82	Older	80-88	0.079846515	0.071093695	0.05496013	0.098637927	0.054098206	0.074993772	-0.019246468	0.119277651	0.0235	-0.1165	-0.008763609	0.016121847	22	10	16	10	16
sub-CC720071	M	82	Older	80-88	0.114388751	0.065018181	0.04475833	0.023134317	0.011423114	-0.053839759	0.098720401	0.067708243	-0.0534	-0.1451	-0.08505678	0.020759615	18	6	14	10	9
sub-CC720407	M	82	Older	80-88	0.045227794	0.069160121	0.036367044	-0.065443444	-0.080633837	0.028806206	0.109963784	0.006983899	-0.0161	-0.0241	0.090668582	-0.009068912	15	10	15	17	8
sub-CC721504	M	82	Older	80-88	0.112009472	0.152851113	0.021011813	0.028706321	-0.038525764	-0.051033956	0.043244039	0.048937199	0.0349	0.0985	0.049823154	-0.167865887	13	13	15	12	9
sub-CC721704	F	82	Older	80-88	0.179867807	-0.049694286	0.034743099	0.132222907	0.072848028	-0.00903319	-0.002014816	0.07557676	-0.0161	-0.2592	0.056687105	-0.047131647	16	8	14	16	16
sub-CC710088	F	83	Older	80-88	0.047954526	0.066075035	0.018344846	0.060068311	0.072458444	0.035390751	-0.09378314	0.058485515	0.003	0.3638	0.092117981	-0.141417278	26	14	16	17	4
sub-CC710154	M	83	Older	80-88	0.138778444	0.004442467	0.020233543	0.060053771	-0.002637695	0.027513978	0.068670805	0.064074789	0.0847	0.0949	-0.031870772	0.039464638	21	6	13	9	9
sub-CC710342	F	83	Older	80-88	0.134341908	0.085173978	0.047715467	0.129446058	0.115849226	-0.061284117	0.005059838	0.193649688	-0.0637	0.044	0.088305803	-0.041680287	25	7	14	13	13
sub-CC710548	M	83	Older	80-88	0.03616704	0.099079156	-0.046459363	0.211074288	0.035618522	0.06334347	-0.091036509	0.020307875	-0.0188	-0.0163	0.063376718	0.012547551	4	10	16	18	16
sub-CC710566	M	83	Older	80-88	0.060084297	0.133933191	0.144684563	0.067170911	0.054972132	0.016705489	-0.028012952	0.042595746	-0.0007	0.0164	-0.054711848	-0.010520442	22	10	15	13	13
sub-CC720358	F	83	Older	80-88	0.104615451	0.031150121	0.132764455	0.070890979	0.032586767	0.019818222	0.108651154	0.128607515	0.0328	-0.1856	0.032124464	0.025976603	9	3	13	12	10
sub-CC720986	M	83	Older	80-88	0.032077887	0.076602015	0.023888565	-0.026834348	0.044351727	-0.033732327	-0.0685473	0.122994282	-0.0005	-0.161	-0.032055842	-0.0900928	14	5	15	10	9
sub-CC721891	M	83	Older	80-88	0.208167922	0.121063446	0.036412122	0.121984405	0.075865877	0.034448363	0.01456252	0.121603576	0.0452	-0.1769	-0.162516816	-0.029387921	8	7	6	16	16
sub-CC710679	M	84	Older	80-88	0.06424078	0.0601659	0.013184989	0.050564208	0.10424376	-0.004882614	-0.116313545	0.034512888	0	0.0049	0.030436648	-0.109758417	22	6	14	17	11
sub-CC720290	M	84	Older	80-88	0.057957772	0.005735234	0.094253008	0.011287839	0.06916294	0.058540216	0.10282423	0.157310123	0.0291	-0.0416	-0.092653417	-0.014877582	26	13	16	20	18
sub-CC720516	F	84	Older	80-88	0.066360795	0.041018849	0.070912073	-0.02220567	0.029593365	0.012337611	0.139315479	-0.049212115	0.007	0.1201	-0.044965011	0.063771555	16	12	16	12	17
sub-CC721434	M	84	Older	80-88	0.163093977	0.054108367	-0.026629321	-0.020269985	-0.018338588	0.024976801	0.034449061	0.120889804	0.0495	-0.0796	0.142906507	-0.046053106	14	11	12	12	6
sub-CC722891	F	84	Older	80-88	0.006578853	0.053044796	0.165253736	0.04205305	0.070733944	-0.016462646	0.043296416	0.073989473	-0.0695	-0.0327	-0.01518004	0.048062736	21	13	16	18	18
sub-CC710099	F	85	Older	80-88	0.180615064	0.084503092	-0.064906287	0.149822792	0.006801014	-0.007829848	0.105878303	0.04458614	-0.0801	0.1177	0.07086052	0.048726301	22	10	16	18	15
sub-CC710131	M	85	Older	80-88	0.110669976	0.020911756	0.079665508	0.077544775	-0.04010327	-0.016322464	-0.020013605	0.042120217	-0.064	0.1003	-0.150910234	0.04406509	17	13	14	14	10
sub-CC710446	M	85	Older	80-88	0.046458123	0.102078304	0.00630018	0.174464775	-0.02831206	0.039757276	0.045576489	0.038665178	0.0403	0.0171	0.074245291	0.01804751	15	8	11	15	14
sub-CC710591	F	85	Older	80-88	0.108738773	0.081720005	0.038388802	0.075988862	-0.046025712	-0.017030008	-0.026707961	0.075422083	0.0648	0.3148	-0.061002659	-0.026917437	18	5	13	7	7
sub-CC711244	F	85	Older	80-88	0.295296912	0.030054371	0.105122947	-0.127951744	0.023717624	0.079300959	-0.006342978	0.143076507	-0.0213	0.0084	0.054410515	-0.014899391	25	13	16	12	8
sub-CC711245	M	85	Older	80-88	0.173571604	0.118713277	0.096637424	0.005694929	0.063198447	0.011509044	-0.051121242	0.07961034	0.0219	0.0196	0.01800994	-0.023384418	21	8	14	17	12
sub-CC720400	F	86	Older	80-88	0.089077684	0.035866142	0.011091743	0.117350485	0.131685768	-0.017323754	0.194719702	0.145864994	-0.0054	-0.1285	-0.042568083	-0.032418229	26	11	0	15	11
sub-CC721374	M	86	Older	80-88	0.193008254	0.053198238	0.061181379	-0.06200328	-0.085456491	-0.101363292	0.110022258	0.068385674	-0.0599	-0.0358	0.043859961	-0.083693435	20	10	14	15	14
sub-CC722216	F	86	Older	80-88	0.208170106	0.090392545	-0.081424619	0.158341005	0.147433765	0.022980978	0.083345215	0.184893021	0.092	0.0783	0.022045169	-0.018241546	25	12	16	13	12
sub-CC723395	F	86	Older	80-88	0.111988682	0.037982002	-0.054132079	0.078894691	0.068509015	-0.004018222	-0.060632316	0.168557207	0.0493	0.1224	-0.132428593	-0.044515919	12	6	14	8	6
sub-CC712027	M	87	Older	80-88	0.109110159	0.041803547	0.061256452	0.085180606	0.112417276	0.099652599	0.065674929	0.047852316	-0.082	-0.2889	-0.113478919	-0.083080569	14	7	16	11	7
sub-CC721224	F	87	Older	80-88	0.14972622	-0.029085593	0.011927847	-0.050817472	-0.031349258	0.000733195	0.025542703	0.07364754	0.0939	0.1345	-0.110132793	0.00503587	15	7	16	10	5
sub-CC721532	F	87	Older	80-88	0.265440133	0.088785347	0.073799321	-0.010745462	-0.002219604	0.11564618	-0.10990337	0.010360019	-0.0657	0.0812	-0.142224563	-0.019887111	23	9	12	11	6
sub-CC711035	F	88	Older	80-88	0.163094067	0.105315427	-0.026179784	0.109347539	0.113021418	-0.012938726	0.055781313	0.048326556	-0.0856	0.0843	0.112621285	0.073747343	17	11	4	16	14
